# Supplementary material for: A Rhodopsin-Like Gene May Be Associated With the Light-Sensitivity of Adult Pacific Oyster Crassostrea gigas
Source: Front Physiol. 2018 Mar 19;9:221. doi: 10.3389/fphys.2018.00221 (PMC5868073; doi:10.3389/fphys.2018.00221)
Supplement: Table S1 — Vision-related genes in different categories. [file Table1.xlsx]

## Sheet: Categories
Table S1. Vision-related genes in different categories
Categories	Gene_ID	IPR	GO	KEGG	Swissprot	Trembl	KOG
Rhodopsin	CGI_10000183	IPR000276; 7TM GPCR,Rhodopsin-like IPR002131; Glycoprotein hormone receptor IPR017452; GPCR,Rhodopsin-like superfamily	GO:0007186; G-protein coupled receptor protein signaling pathway; Biological Process GO:0016021; integral to membrane; Cellular Component GO:0016500; protein-hormone receptor activity; Molecular Function	hypothetical protein; K04306 leucine-rich repeat-containing G protein-coupled receptor 7	RXFP2_MOUSE Relaxin receptor 2 OS=Mus musculus GN=Rxfp2 PE=2 SV=1	C3XWG5_BRAFL Putative uncharacterized protein OS=Branchiostoma floridae GN=BRAFLDRAFT_63627 PE=3 SV=1	--
	CGI_10000319	IPR000276; 7TM GPCR,Rhodopsin-like IPR017452; GPCR,Rhodopsin-like superfamily	GO:0007186; G-protein coupled receptor protein signaling pathway; Biological Process GO:0016021; integral to membrane; Cellular Component	GHSR; growth hormone secretagogue receptor; K04284 growth hormone secretagogue receptor	GHSR_PIG Growth hormone secretagogue receptor type 1 OS=Sus scrofa GN=GHSR PE=2 SV=1	B3XXN1_BOMMO Neuropeptide receptor A18 OS=Bombyx mori GN=BNGR-A18 PE=2 SV=1	--
	CGI_10000768	IPR000276; 7TM GPCR,Rhodopsin-like IPR009886; HCaRG IPR017452; GPCR,Rhodopsin-like superfamily IPR017920; COMM domain	GO:0007186; G-protein coupled receptor protein signaling pathway; Biological Process GO:0016021; integral to membrane; Cellular Component	GH14016 gene product from transcript GH14016-RA; K04209 neuropeptide Y receptor, invertebrate	COMDA_HUMAN COMM domain-containing protein 10 OS=Homo sapiens GN=COMMD10 PE=1 SV=1	C3ZA46_BRAFL Putative uncharacterized protein OS=Branchiostoma floridae GN=BRAFLDRAFT_121749 PE=4 SV=1	--
	CGI_10000786	IPR000276; 7TM GPCR,Rhodopsin-like IPR017452; GPCR,Rhodopsin-like superfamily	GO:0007186; G-protein coupled receptor protein signaling pathway; Biological Process GO:0016021; integral to membrane; Cellular Component	hypothetical protein; K04285 melatonin receptor 1A	MTR1A_MOUSE Melatonin receptor type 1A OS=Mus musculus GN=Mtnr1a PE=2 SV=1	C3YZ39_BRAFL Putative uncharacterized protein OS=Branchiostoma floridae GN=BRAFLDRAFT_66923 PE=4 SV=1	--
	CGI_10000942	IPR000276; 7TM GPCR,Rhodopsin-like IPR017452; GPCR,Rhodopsin-like superfamily	GO:0007186; G-protein coupled receptor protein signaling pathway; Biological Process GO:0016021; integral to membrane; Cellular Component	DRD2; dopamine receptor D2; K04145 dopamine receptor D2	DRD2_CANFA D(2) dopamine receptor OS=Canis familiaris GN=DRD2 PE=2 SV=1	Q59EH9_HUMAN Dopamine receptor D2 isoform long variant (Fragment) OS=Homo sapiens PE=2 SV=1	--
	CGI_10001191	IPR000276; 7TM GPCR,Rhodopsin-like IPR008365; Prostanoid receptor IPR017452; GPCR,Rhodopsin-like superfamily	GO:0007186; G-protein coupled receptor protein signaling pathway; Biological Process GO:0016021; integral to membrane; Cellular Component	hypothetical protein; K04261 prostaglandin E receptor 4	PE2R4_HUMAN Prostaglandin E2 receptor EP4 subtype OS=Homo sapiens GN=PTGER4 PE=1 SV=1	C3Y9X7_BRAFL Putative uncharacterized protein OS=Branchiostoma floridae GN=BRAFLDRAFT_126346 PE=3 SV=1	--
	CGI_10001282	IPR000276; 7TM GPCR,Rhodopsin-like IPR008365; Prostanoid receptor IPR017452; GPCR,Rhodopsin-like superfamily	GO:0007186; G-protein coupled receptor protein signaling pathway; Biological Process GO:0016021; integral to membrane; Cellular Component	hypothetical protein; K04261 prostaglandin E receptor 4	PI2R_MOUSE Prostacyclin receptor OS=Mus musculus GN=Ptgir PE=1 SV=1	C3Y9X7_BRAFL Putative uncharacterized protein OS=Branchiostoma floridae GN=BRAFLDRAFT_126346 PE=3 SV=1	--
	CGI_10001283	IPR000276; 7TM GPCR,Rhodopsin-like IPR008365; Prostanoid receptor IPR017452; GPCR,Rhodopsin-like superfamily	GO:0007186; G-protein coupled receptor protein signaling pathway; Biological Process GO:0016021; integral to membrane; Cellular Component	similar to prostaglandin E2 receptor EP4 subtype; K04261 prostaglandin E receptor 4	PE2R4_MOUSE Prostaglandin E2 receptor EP4 subtype OS=Mus musculus GN=Ptger4 PE=2 SV=1	Q1HG69_CAVPO Prostaglandin E2 receptor 4 OS=Cavia porcellus GN=PTGER4 PE=2 SV=1	--
	CGI_10001459	IPR000276; 7TM GPCR,Rhodopsin-like IPR017452; GPCR,Rhodopsin-like superfamily	GO:0007186; G-protein coupled receptor protein signaling pathway; Biological Process GO:0016021; integral to membrane; Cellular Component	hypothetical LOC577094; K08439 G protein-coupled receptor 161	GUTR1_DROME Gustatory receptor trehalose 1 OS=Drosophila melanogaster GN=Tre1 PE=1 SV=1	Q17KN3_AEDAE G protein-coupled receptor OS=Aedes aegypti GN=AAEL001606 PE=3 SV=1	--
	CGI_10001494	IPR000276; 7TM GPCR,Rhodopsin-like IPR017452; GPCR,Rhodopsin-like superfamily	GO:0007186; G-protein coupled receptor protein signaling pathway; Biological Process GO:0016021; integral to membrane; Cellular Component	gpr39, MGC64187, zgc:64187; G protein-coupled receptor 39; K08412 G protein-coupled receptor 39	YT66_CAEEL Probable G-protein coupled receptor B0563.6 OS=Caenorhabditis elegans GN=B0563.6 PE=2 SV=2	B2ZF97_9BILA GPCR OS=Philodina roseola PE=4 SV=1	--
	CGI_10001735	IPR000276; 7TM GPCR,Rhodopsin-like IPR000611; Neuropeptide Y receptor IPR017452; GPCR,Rhodopsin-like superfamily	GO:0004983; neuropeptide Y receptor activity; Molecular Function GO:0007186; G-protein coupled receptor protein signaling pathway; Biological Process GO:0016021; integral to membrane; Cellular Component	NPFFR2; neuropeptide FF receptor 2; K08375 neuropeptide FF receptor 2	NPFF2_HUMAN Neuropeptide FF receptor 2 OS=Homo sapiens GN=NPFFR2 PE=1 SV=2	C3Z5N0_BRAFL Putative uncharacterized protein (Fragment) OS=Branchiostoma floridae GN=BRAFLDRAFT_202783 PE=3 SV=1	--
	CGI_10002376	IPR000276; 7TM GPCR,Rhodopsin-like IPR008365; Prostanoid receptor IPR017452; GPCR,Rhodopsin-like superfamily	GO:0007186; G-protein coupled receptor protein signaling pathway; Biological Process GO:0016021; integral to membrane; Cellular Component	similar to MGC97852 protein; K08409 G protein-coupled receptor 45	GPR45_HUMAN Probable G-protein coupled receptor 45 OS=Homo sapiens GN=GPR45 PE=1 SV=2	C3ZW95_BRAFL Putative uncharacterized protein OS=Branchiostoma floridae GN=BRAFLDRAFT_98843 PE=4 SV=1	--
	CGI_10002383	IPR000276; 7TM GPCR,Rhodopsin-like IPR017452; GPCR,Rhodopsin-like superfamily	GO:0007186; G-protein coupled receptor protein signaling pathway; Biological Process GO:0016021; integral to membrane; Cellular Component	gpr161; G protein-coupled receptor 161; K08439 G protein-coupled receptor 161	GP161_MOUSE G-protein coupled receptor 161 OS=Mus musculus GN=Gpr161 PE=2 SV=1	C3Z4A2_BRAFL Putative uncharacterized protein (Fragment) OS=Branchiostoma floridae GN=BRAFLDRAFT_219110 PE=3 SV=1	--
	CGI_10002571	IPR000276; 7TM GPCR,Rhodopsin-like IPR000611; Neuropeptide Y receptor IPR017452; GPCR,Rhodopsin-like superfamily	GO:0004983; neuropeptide Y receptor activity; Molecular Function GO:0007186; G-protein coupled receptor protein signaling pathway; Biological Process GO:0016021; integral to membrane; Cellular Component	SSTR4; somatostatin receptor 4; K04220 somatostatin receptor 4	NPY1R_HUMAN Neuropeptide Y receptor type 1 OS=Homo sapiens GN=NPY1R PE=1 SV=1	Q9GK75_MACMU Neuropeptide Y receptor Y1 OS=Macaca mulatta PE=2 SV=1	--
	CGI_10002764	IPR000276; 7TM GPCR,Rhodopsin-like IPR017452; GPCR,Rhodopsin-like superfamily	GO:0007186; G-protein coupled receptor protein signaling pathway; Biological Process GO:0016021; integral to membrane; Cellular Component	NPFR1, NV15762; neuropeptide F receptor; K04209 neuropeptide Y receptor, invertebrate	GPR54_ORENI G-protein coupled receptor 54 OS=Oreochromis niloticus GN=gpr54 PE=2 SV=1	B0X0M0_CULQU Neuropeptide Y receptor type 2 OS=Culex quinquefasciatus GN=CpipJ_CPIJ013069 PE=3 SV=1	NA
	CGI_10002765	IPR000276; 7TM GPCR,Rhodopsin-like IPR017452; GPCR,Rhodopsin-like superfamily	GO:0007186; G-protein coupled receptor protein signaling pathway; Biological Process GO:0016021; integral to membrane; Cellular Component	hypothetical protein LOC100022417; K04204 neuropeptide Y receptor type 1/4/6	NPY1R_PIG Neuropeptide Y receptor type 1 OS=Sus scrofa GN=NPY1R PE=2 SV=2	C3Z5N0_BRAFL Putative uncharacterized protein (Fragment) OS=Branchiostoma floridae GN=BRAFLDRAFT_202783 PE=3 SV=1	--
	CGI_10002777	IPR000276; 7TM GPCR,Rhodopsin-like IPR017452; GPCR,Rhodopsin-like superfamily	GO:0007186; G-protein coupled receptor protein signaling pathway; Biological Process GO:0016021; integral to membrane; Cellular Component	HTR1B; 5-hydroxytryptamine (serotonin) receptor 1B; K04153 5-hydroxytryptamine receptor 1	5HT1B_PANTR 5-hydroxytryptamine receptor 1B OS=Pan troglodytes GN=HTR1B PE=3 SV=1	A8K215_HUMAN cDNA FLJ77883, highly similar to Human serotonin 1B receptor OS=Homo sapiens PE=2 SV=1	--
	CGI_10002831	IPR000276; 7TM GPCR,Rhodopsin-like IPR017452; GPCR,Rhodopsin-like superfamily	GO:0007186; G-protein coupled receptor protein signaling pathway; Biological Process GO:0016021; integral to membrane; Cellular Component	hcrtr2; hypocretin (orexin) receptor 2; K04239 hypocretin (orexin) receptor 2	OX2R_MOUSE Orexin receptor type 2 OS=Mus musculus GN=Hcrtr2 PE=2 SV=2	A7J265_AEDAE Ecdysis triggering hormone receptor subtype B OS=Aedes aegypti PE=2 SV=1	--
	CGI_10002869	IPR000276; 7TM GPCR,Rhodopsin-like IPR017452; GPCR,Rhodopsin-like superfamily	GO:0007186; G-protein coupled receptor protein signaling pathway; Biological Process GO:0016021; integral to membrane; Cellular Component	Htr1a, Gpcr18; 5-hydroxytryptamine (serotonin) receptor 1A; K04153 5-hydroxytryptamine receptor 1	OAR_HELVI Octopamine receptor OS=Heliothis virescens PE=2 SV=1	Q8BZP1_MOUSE Putative uncharacterized protein OS=Mus musculus GN=Htr1a PE=2 SV=1	--
	CGI_10003278	IPR000276; 7TM GPCR,Rhodopsin-like IPR017452; GPCR,Rhodopsin-like superfamily	GO:0007186; G-protein coupled receptor protein signaling pathway; Biological Process GO:0016021; integral to membrane; Cellular Component	Bdkrb2, B2BKR, B2BRA; bradykinin receptor B2; K03916 bradykinin receptor B2	BKRB2_RAT B2 bradykinin receptor OS=Rattus norvegicus GN=Bdkrb2 PE=1 SV=4	Q0MUS4_HALDI Neuropeptide Y (Fragment) OS=Haliotis discus hannai PE=2 SV=1	NA
	CGI_10003328	IPR000276; 7TM GPCR,Rhodopsin-like IPR000314; Gastrin receptor IPR009126; Cholecystokinin receptor IPR017452; GPCR,Rhodopsin-like superfamily	GO:0007186; G-protein coupled receptor protein signaling pathway; Biological Process GO:0015054; gastrin receptor activity; Molecular Function GO:0016021; integral to membrane; Cellular Component	similar to perisulfakinin receptor; K04196 cholecystokinin-like receptor	CCKAR_CAVPO Cholecystokinin receptor type A OS=Cavia porcellus GN=CCKAR PE=2 SV=1	Q2TJ53_PERAM Perisulfakinin receptor OS=Periplaneta americana PE=2 SV=1	--
	CGI_10003644	IPR000276; 7TM GPCR,Rhodopsin-like IPR017452; GPCR,Rhodopsin-like superfamily	GO:0007186; G-protein coupled receptor protein signaling pathway; Biological Process GO:0016021; integral to membrane; Cellular Component	OPRL1; opiate receptor-like 1; K04216 opiate receptor-like 1	SSR4_RAT Somatostatin receptor type 4 OS=Rattus norvegicus GN=Sstr4 PE=2 SV=1	B3XXN1_BOMMO Neuropeptide receptor A18 OS=Bombyx mori GN=BNGR-A18 PE=2 SV=1	--
	CGI_10003650	IPR000276; 7TM GPCR,Rhodopsin-like IPR017452; GPCR,Rhodopsin-like superfamily	GO:0007186; G-protein coupled receptor protein signaling pathway; Biological Process GO:0016021; integral to membrane; Cellular Component	cckbr, CCK-XL, cckar, cckar-A; cholecystokinin B receptor; K04194 cholecystokinin A receptor	CCKAR_XENLA Cholecystokinin receptor OS=Xenopus laevis GN=cckar PE=2 SV=1	Q4SED6_TETNG Chromosome 3 SCAF14622, whole genome shotgun sequence. (Fragment) OS=Tetraodon nigroviridis GN=GSTENG00019605001 PE=3 SV=1	--
	CGI_10003851	IPR000276; 7TM GPCR,Rhodopsin-like IPR017452; GPCR,Rhodopsin-like superfamily	GO:0007186; G-protein coupled receptor protein signaling pathway; Biological Process GO:0016021; integral to membrane; Cellular Component	GH16036 gene product from transcript GH16036-RA; K04165 Octopamine receptor	OAR_DROME Tyramine/octopamine receptor OS=Drosophila melanogaster GN=TyrR PE=2 SV=2	C3YCW9_BRAFL Putative uncharacterized protein OS=Branchiostoma floridae GN=BRAFLDRAFT_87417 PE=3 SV=1	--
	CGI_10003903	IPR000276; 7TM GPCR,Rhodopsin-like IPR017452; GPCR,Rhodopsin-like superfamily	GO:0007186; G-protein coupled receptor protein signaling pathway; Biological Process GO:0016021; integral to membrane; Cellular Component	hypothetical LOC577094; K08439 G protein-coupled receptor 161	GUTR1_DROME Gustatory receptor trehalose 1 OS=Drosophila melanogaster GN=Tre1 PE=1 SV=1	Q17KN3_AEDAE G protein-coupled receptor OS=Aedes aegypti GN=AAEL001606 PE=3 SV=1	--
	CGI_10003932	IPR000276; 7TM GPCR,Rhodopsin-like IPR017452; GPCR,Rhodopsin-like superfamily	GO:0007186; G-protein coupled receptor protein signaling pathway; Biological Process GO:0016021; integral to membrane; Cellular Component	Oa1, Oar; octopamine receptor; K04165 Octopamine receptor	DOPR2_DROME Dopamine receptor 2 OS=Drosophila melanogaster GN=DopR2 PE=2 SV=1	B7PX95_IXOSC G-protein coupled receptor, putative OS=Ixodes scapularis GN=IscW_ISCW008775 PE=3 SV=1	--
	CGI_10004009	IPR000242; Protein-tyrosine phosphatase, receptor/non-receptor type IPR000276; 7TM GPCR,Rhodopsin-like IPR017452; GPCR,Rhodopsin-like superfamily	GO:0004725; protein tyrosine phosphatase activity; Molecular Function GO:0006470; protein dephosphorylation; Biological Process GO:0007186; G-protein coupled receptor protein signaling pathway; Biological Process GO:0016021; integral to membrane; Cellular Component	similar to leucine-rich repeat-containing G-protein coupled receptor 7; K04306 leucine-rich repeat-containing G protein-coupled receptor 7	GR101_LYMST G-protein coupled receptor GRL101 OS=Lymnaea stagnalis PE=2 SV=1	A7RSM8_NEMVE Predicted protein (Fragment) OS=Nematostella vectensis GN=v1g91883 PE=3 SV=1	--
	CGI_10004243	IPR000276; 7TM GPCR,Rhodopsin-like IPR017452; GPCR,Rhodopsin-like superfamily	GO:0007186; G-protein coupled receptor protein signaling pathway; Biological Process GO:0016021; integral to membrane; Cellular Component	thyrotropin-releasing hormone receptor 1-like; K04282 thyrotropin-releasing hormone receptor	NA	NA	NA
	CGI_10004244	IPR000276; 7TM GPCR,Rhodopsin-like IPR017452; GPCR,Rhodopsin-like superfamily	GO:0007186; G-protein coupled receptor protein signaling pathway; Biological Process GO:0016021; integral to membrane; Cellular Component	NA	AA2BR_MOUSE Adenosine receptor A2b OS=Mus musculus GN=Adora2b PE=2 SV=1	NA	--
	CGI_10004266	IPR017452; GPCR,Rhodopsin-like superfamily	NA	NA	NA	NA	NA
	CGI_10004306	IPR000276; 7TM GPCR,Rhodopsin-like IPR017452; GPCR,Rhodopsin-like superfamily	GO:0007186; G-protein coupled receptor protein signaling pathway; Biological Process GO:0016021; integral to membrane; Cellular Component	NA	CNR1B_TAKRU Cannabinoid receptor type 1B OS=Takifugu rubripes GN=cnr1b PE=3 SV=1	Q4RMA4_TETNG Chromosome 10 SCAF15019, whole genome shotgun sequence OS=Tetraodon nigroviridis GN=GSTENG00032134001 PE=3 SV=1	NA
	CGI_10004316	IPR017452; GPCR,Rhodopsin-like superfamily IPR023041; Glucose receptor Git3, N-terminal	NA	NA	NA	NA	NA
	CGI_10004366	IPR000276; 7TM GPCR,Rhodopsin-like IPR000611; Neuropeptide Y receptor IPR017452; GPCR,Rhodopsin-like superfamily	GO:0004983; neuropeptide Y receptor activity; Molecular Function GO:0007186; G-protein coupled receptor protein signaling pathway; Biological Process GO:0016021; integral to membrane; Cellular Component	hypothetical LOC580668; K08378 G protein-coupled receptor 103	QRFPR_HUMAN Pyroglutamylated RFamide peptide receptor OS=Homo sapiens GN=QRFPR PE=1 SV=2	Q05KN3_TAKRU Neuropeptide FF receptor-1 NPFF2-1 OS=Takifugu rubripes GN=NPFFR-1 PE=2 SV=1	--
	CGI_10004372	IPR000276; 7TM GPCR,Rhodopsin-like IPR000611; Neuropeptide Y receptor IPR017452; GPCR,Rhodopsin-like superfamily	GO:0004983; neuropeptide Y receptor activity; Molecular Function GO:0007186; G-protein coupled receptor protein signaling pathway; Biological Process GO:0016021; integral to membrane; Cellular Component	GI24301 gene product from transcript GI24301-RA; K14072 neuropeptide Y receptor	NK3R_HUMAN Neuromedin-K receptor OS=Homo sapiens GN=TACR3 PE=2 SV=1	C3Z606_BRAFL Putative uncharacterized protein (Fragment) OS=Branchiostoma floridae GN=BRAFLDRAFT_174934 PE=3 SV=1	--
	CGI_10004373	IPR000276; 7TM GPCR,Rhodopsin-like IPR017452; GPCR,Rhodopsin-like superfamily	GO:0007186; G-protein coupled receptor protein signaling pathway; Biological Process GO:0016021; integral to membrane; Cellular Component	similar to Neuropeptide Y receptor-like CG5811-PA; K14072 neuropeptide Y receptor	NPYR_DROME Neuropeptide Y receptor OS=Drosophila melanogaster GN=NepYr PE=2 SV=2	C3Z606_BRAFL Putative uncharacterized protein (Fragment) OS=Branchiostoma floridae GN=BRAFLDRAFT_174934 PE=3 SV=1	--
	CGI_10004376	IPR000276; 7TM GPCR,Rhodopsin-like IPR000611; Neuropeptide Y receptor IPR017452; GPCR,Rhodopsin-like superfamily	GO:0004983; neuropeptide Y receptor activity; Molecular Function GO:0007186; G-protein coupled receptor protein signaling pathway; Biological Process GO:0016021; integral to membrane; Cellular Component	NPFFR2; neuropeptide FF receptor 2; K08375 neuropeptide FF receptor 2	QRFPR_HUMAN Pyroglutamylated RFamide peptide receptor OS=Homo sapiens GN=QRFPR PE=1 SV=2	C3Z5N0_BRAFL Putative uncharacterized protein (Fragment) OS=Branchiostoma floridae GN=BRAFLDRAFT_202783 PE=3 SV=1	--
	CGI_10004377	IPR000276; 7TM GPCR,Rhodopsin-like IPR000611; Neuropeptide Y receptor IPR017452; GPCR,Rhodopsin-like superfamily	GO:0004983; neuropeptide Y receptor activity; Molecular Function GO:0007186; G-protein coupled receptor protein signaling pathway; Biological Process GO:0016021; integral to membrane; Cellular Component	NPFFR2, GPR74, NPFFR; neuropeptide FF receptor 2; K08375 neuropeptide FF receptor 2	QRFPR_HUMAN Pyroglutamylated RFamide peptide receptor OS=Homo sapiens GN=QRFPR PE=1 SV=2	C3Z5N0_BRAFL Putative uncharacterized protein (Fragment) OS=Branchiostoma floridae GN=BRAFLDRAFT_202783 PE=3 SV=1	--
	CGI_10004444	IPR000276; 7TM GPCR,Rhodopsin-like IPR017452; GPCR,Rhodopsin-like superfamily	GO:0007186; G-protein coupled receptor protein signaling pathway; Biological Process GO:0016021; integral to membrane; Cellular Component	Gpr84; G protein-coupled receptor 84; K08421 G protein-coupled receptor 84	GPR84_MOUSE G-protein coupled receptor 84 OS=Mus musculus GN=Gpr84 PE=1 SV=1	Q5BIQ2_BOVIN Inflammation-related G protein-coupled receptor EX33 OS=Bos taurus GN=GPR84 PE=2 SV=1	--
	CGI_10004482	IPR000276; 7TM GPCR,Rhodopsin-like IPR017452; GPCR,Rhodopsin-like superfamily	GO:0007186; G-protein coupled receptor protein signaling pathway; Biological Process GO:0016021; integral to membrane; Cellular Component	similar to tachykinin receptor 2; K04223 tachykinin receptor 2	YR13_CAEEL Probable G-protein coupled receptor T27D1.3 OS=Caenorhabditis elegans GN=T27D1.3 PE=2 SV=3	A8XAJ1_CAEBR Putative uncharacterized protein OS=Caenorhabditis briggsae GN=CBG09746 PE=3 SV=2	--
	CGI_10004524	IPR000276; 7TM GPCR,Rhodopsin-like IPR017452; GPCR,Rhodopsin-like superfamily	GO:0007186; G-protein coupled receptor protein signaling pathway; Biological Process GO:0016021; integral to membrane; Cellular Component	similar to LOC495959 protein; K04210 G protein-coupled receptor 83	APJ_RAT Apelin receptor OS=Rattus norvegicus GN=Aplnr PE=1 SV=1	Q0MUS4_HALDI Neuropeptide Y (Fragment) OS=Haliotis discus hannai PE=2 SV=1	--
	CGI_10004680	IPR000276; 7TM GPCR,Rhodopsin-like IPR017452; GPCR,Rhodopsin-like superfamily	GO:0007186; G-protein coupled receptor protein signaling pathway; Biological Process GO:0016021; integral to membrane; Cellular Component	GA20322 gene product from transcript GA20322-RA; K04209 neuropeptide Y receptor, invertebrate	OX2R_CANFA Orexin receptor type 2 OS=Canis familiaris GN=HCRTR2 PE=1 SV=1	C3XPL1_BRAFL Putative uncharacterized protein (Fragment) OS=Branchiostoma floridae GN=BRAFLDRAFT_208548 PE=3 SV=1	--
	CGI_10005047	IPR017452; GPCR,Rhodopsin-like superfamily IPR019427; 7TM GPCR, serpentine receptor class w, Srw	NA	NA	NA	NA	NA
	CGI_10005112	IPR000276; 7TM GPCR,Rhodopsin-like IPR017452; GPCR,Rhodopsin-like superfamily	GO:0007186; G-protein coupled receptor protein signaling pathway; Biological Process GO:0016021; integral to membrane; Cellular Component	hypothetical LOC581835; K04302 G protein-coupled receptor 85	GP173_BOVIN Probable G-protein coupled receptor 173 OS=Bos taurus GN=GPR173 PE=2 SV=1	Q4S5Y6_TETNG Chromosome 9 SCAF14729, whole genome shotgun sequence. (Fragment) OS=Tetraodon nigroviridis GN=GSTENG00023531001 PE=4 SV=1	--
	CGI_10005167	IPR000276; 7TM GPCR,Rhodopsin-like IPR017452; GPCR,Rhodopsin-like superfamily	GO:0007186; G-protein coupled receptor protein signaling pathway; Biological Process GO:0016021; integral to membrane; Cellular Component	galanin receptor 3; K04232 galanin receptor 3	NA	A3KQC8_DANRE Novel protein similar to vertebrate galanin receptor 1 (GALR1) (Fragment) OS=Danio rerio GN=CH211-150O20.3-001 PE=3 SV=1	NA
	CGI_10005342	IPR000276; 7TM GPCR,Rhodopsin-like IPR017452; GPCR,Rhodopsin-like superfamily	GO:0007186; G-protein coupled receptor protein signaling pathway; Biological Process GO:0016021; integral to membrane; Cellular Component	GPR161; G protein-coupled receptor 161; K08439 G protein-coupled receptor 161	GP161_BOVIN G protein-coupled receptor 161 OS=Bos taurus GN=GPR161 PE=2 SV=1	C3Y0C6_BRAFL Putative uncharacterized protein OS=Branchiostoma floridae GN=BRAFLDRAFT_121525 PE=4 SV=1	--
	CGI_10005389	IPR000276; 7TM GPCR,Rhodopsin-like IPR000611; Neuropeptide Y receptor IPR017452; GPCR,Rhodopsin-like superfamily	GO:0004983; neuropeptide Y receptor activity; Molecular Function GO:0007186; G-protein coupled receptor protein signaling pathway; Biological Process GO:0016021; integral to membrane; Cellular Component	QRFPR, GPR103; pyroglutamylated RFamide peptide receptor; K08378 G protein-coupled receptor 103	QRFPR_HUMAN Pyroglutamylated RFamide peptide receptor OS=Homo sapiens GN=QRFPR PE=1 SV=2	B2CL09_CHICK Orexigenic neuropeptide QRFP receptor OS=Gallus gallus GN=GPR103 PE=2 SV=1	--
	CGI_10005507	IPR000276; 7TM GPCR,Rhodopsin-like IPR017452; GPCR,Rhodopsin-like superfamily	GO:0007186; G-protein coupled receptor protein signaling pathway; Biological Process GO:0016021; integral to membrane; Cellular Component	bradykinin receptor B2-like; K03916 bradykinin receptor B2	SSR4_MOUSE Somatostatin receptor type 4 OS=Mus musculus GN=Sstr4 PE=2 SV=1	B3XXN1_BOMMO Neuropeptide receptor A18 OS=Bombyx mori GN=BNGR-A18 PE=2 SV=1	--
	CGI_10005520	IPR019336;Rhodopsin-like GPCR transmembrane domain	NA	NA	TM145_XENLA Transmembrane protein 145 OS=Xenopus laevis GN=tmem145 PE=2 SV=1	C3Y0P2_BRAFL Putative uncharacterized protein OS=Branchiostoma floridae GN=BRAFLDRAFT_284772 PE=4 SV=1	--
	CGI_10005522	IPR019336;Rhodopsin-like GPCR transmembrane domain	NA	NA	TM145_MOUSE Transmembrane protein 145 OS=Mus musculus GN=Tmem145 PE=1 SV=1	C3Y0P2_BRAFL Putative uncharacterized protein OS=Branchiostoma floridae GN=BRAFLDRAFT_284772 PE=4 SV=1	--
	CGI_10005571	IPR000276; 7TM GPCR,Rhodopsin-like IPR005390; Neuromedin U receptor IPR017452; GPCR,Rhodopsin-like superfamily	GO:0001607; neuromedin U receptor activity; Molecular Function GO:0007186; G-protein coupled receptor protein signaling pathway; Biological Process GO:0016021; integral to membrane; Cellular Component	neuromedin-U receptor 1-like; K05052 neuromedin U receptor 1	CAPAR_DROME Neuropeptides capa receptor OS=Drosophila melanogaster GN=capaR PE=2 SV=3	A1BXU1_APIME Pyrokinin-like receptor 2 OS=Apis mellifera PE=2 SV=1	--
	CGI_10005608	IPR000276; 7TM GPCR,Rhodopsin-like IPR017452; GPCR,Rhodopsin-like superfamily	GO:0007186; G-protein coupled receptor protein signaling pathway; Biological Process GO:0016021; integral to membrane; Cellular Component	Hypothetical protein CBG03939; K04282 thyrotropin-releasing hormone receptor	TRFR_BOVIN Thyrotropin-releasing hormone receptor OS=Bos taurus GN=TRHR PE=3 SV=1	Q5TS06_ANOGA Putative GPCR class a orphan receptor 18 (AGAP005002-PB) OS=Anopheles gambiae GN=GPRNNA18 PE=3 SV=3	--
	CGI_10005836	IPR000276; 7TM GPCR,Rhodopsin-like IPR002962; Peropsin IPR017452; GPCR,Rhodopsin-like superfamily	GO:0007186; G-protein coupled receptor protein signaling pathway; Biological Process GO:0007601; visual perception; Biological Process GO:0016021; integral to membrane; Cellular Component	melanopsin-like; K04255 r-opsin	OPN4_PHOSU Melanopsin OS=Phodopus sungorus GN=OPN4 PE=2 SV=1	A5GYD8_SMICR Melanopsin OS=Sminthopsis crassicaudata GN=Opn4 PE=2 SV=1	--
	CGI_10005837	IPR000276; 7TM GPCR,Rhodopsin-like IPR008365; Prostanoid receptor IPR017452; GPCR,Rhodopsin-like superfamily	GO:0007186; G-protein coupled receptor protein signaling pathway; Biological Process GO:0016021; integral to membrane; Cellular Component	opsin 4; K04255 r-opsin	OPSO_RUTRU Opsin-VA OS=Rutilus rutilus PE=2 SV=1	B3Y058_CARAU Vertebrate ancient long opsin OS=Carassius auratus GN=Valop PE=2 SV=1	--
	CGI_10005895	IPR000276; 7TM GPCR,Rhodopsin-like IPR017452; GPCR,Rhodopsin-like superfamily	GO:0007186; G-protein coupled receptor protein signaling pathway; Biological Process GO:0016021; integral to membrane; Cellular Component	c3ar1, C3AR, C3a-R; C3a anaphylatoxin chemotactic receptor; K04010 C5a anaphylatoxin chemotactic receptor	OPSD1_PATYE Rhodopsin, GQ-coupled OS=Patinopecten yessoensis GN=SCOP1 PE=1 SV=1	Q0MUS4_HALDI Neuropeptide Y (Fragment) OS=Haliotis discus hannai PE=2 SV=1	--
	CGI_10005896	IPR000276; 7TM GPCR,Rhodopsin-like IPR017452; GPCR,Rhodopsin-like superfamily	GO:0007186; G-protein coupled receptor protein signaling pathway; Biological Process GO:0016021; integral to membrane; Cellular Component	c3ar1, C3AR, C3a-R; C3a anaphylatoxin chemotactic receptor; K04010 C5a anaphylatoxin chemotactic receptor	C3AR_DANRE C3a anaphylatoxin chemotactic receptor OS=Danio rerio GN=c3ar1 PE=3 SV=1	Q0MUS4_HALDI Neuropeptide Y (Fragment) OS=Haliotis discus hannai PE=2 SV=1	--
	CGI_10005897	IPR000276; 7TM GPCR,Rhodopsin-like IPR017452; GPCR,Rhodopsin-like superfamily	GO:0007186; G-protein coupled receptor protein signaling pathway; Biological Process GO:0016021; integral to membrane; Cellular Component	similar to delta opioid receptor; K04213 opioid receptor delta 1	C3AR_DANRE C3a anaphylatoxin chemotactic receptor OS=Danio rerio GN=c3ar1 PE=3 SV=1	Q0MUS4_HALDI Neuropeptide Y (Fragment) OS=Haliotis discus hannai PE=2 SV=1	--
	CGI_10005898	IPR000276; 7TM GPCR,Rhodopsin-like IPR017452; GPCR,Rhodopsin-like superfamily	GO:0007186; G-protein coupled receptor protein signaling pathway; Biological Process GO:0016021; integral to membrane; Cellular Component	c3ar1, C3AR, C3a-R; C3a anaphylatoxin chemotactic receptor; K04010 C5a anaphylatoxin chemotactic receptor	C3AR_DANRE C3a anaphylatoxin chemotactic receptor OS=Danio rerio GN=c3ar1 PE=3 SV=1	Q0MUS4_HALDI Neuropeptide Y (Fragment) OS=Haliotis discus hannai PE=2 SV=1	--
	CGI_10005899	IPR000276; 7TM GPCR,Rhodopsin-like IPR017452; GPCR,Rhodopsin-like superfamily	GO:0007186; G-protein coupled receptor protein signaling pathway; Biological Process GO:0016021; integral to membrane; Cellular Component	Npffr2, Gpr74, Npff2, Npgpr; neuropeptide FF receptor 2; K08375 neuropeptide FF receptor 2	NPFF2_RAT Neuropeptide FF receptor 2 OS=Rattus norvegicus GN=Npffr2 PE=2 SV=1	Q0MUS4_HALDI Neuropeptide Y (Fragment) OS=Haliotis discus hannai PE=2 SV=1	--
	CGI_10005970	IPR000276; 7TM GPCR,Rhodopsin-like IPR017452; GPCR,Rhodopsin-like superfamily	GO:0007186; G-protein coupled receptor protein signaling pathway; Biological Process GO:0016021; integral to membrane; Cellular Component	CCR1; chemokine (C-C motif) receptor 1; K04176 C-C chemokine receptor type 1	YT66_CAEEL Probable G-protein coupled receptor B0563.6 OS=Caenorhabditis elegans GN=B0563.6 PE=2 SV=2	B3XXN1_BOMMO Neuropeptide receptor A18 OS=Bombyx mori GN=BNGR-A18 PE=2 SV=1	--
	CGI_10005991	IPR000276; 7TM GPCR,Rhodopsin-like IPR017452; GPCR,Rhodopsin-like superfamily	GO:0007186; G-protein coupled receptor protein signaling pathway; Biological Process GO:0016021; integral to membrane; Cellular Component	adora2aa, adora2a.1, zgc:194773; adenosine A2a receptor a; K04266 adenosine receptor A2a	AA2BR_CHICK Adenosine receptor A2b OS=Gallus gallus GN=ADORA2B PE=2 SV=1	Q29ST6_DANRE Adenosine receptor A2a.1 OS=Danio rerio GN=adora2aa PE=2 SV=1	--
	CGI_10006352	IPR000276; 7TM GPCR,Rhodopsin-like IPR017452; GPCR,Rhodopsin-like superfamily	GO:0007186; G-protein coupled receptor protein signaling pathway; Biological Process GO:0016021; integral to membrane; Cellular Component	GALR3; galanin receptor 3; K04232 galanin receptor 3	GALR3_RAT Galanin receptor type 3 OS=Rattus norvegicus GN=Galr3 PE=2 SV=1	Q0MUS4_HALDI Neuropeptide Y (Fragment) OS=Haliotis discus hannai PE=2 SV=1	--
	CGI_10006369	IPR000276; 7TM GPCR,Rhodopsin-like IPR017452; GPCR,Rhodopsin-like superfamily	GO:0007186; G-protein coupled receptor protein signaling pathway; Biological Process GO:0016021; integral to membrane; Cellular Component	Adora2b, A2BAR, A2BR, A2b, AA2BR, AI480866, AI605384, MGC144574, MGC144575; adenosine A2b receptor; K04267 adenosine receptor A2b	AA2BR_MOUSE Adenosine receptor A2b OS=Mus musculus GN=Adora2b PE=2 SV=1	Q8BK41_MOUSE Putative uncharacterized protein (Fragment) OS=Mus musculus GN=Adora2b PE=2 SV=1	--
	CGI_10006429	IPR000276; 7TM GPCR,Rhodopsin-like IPR017452; GPCR,Rhodopsin-like superfamily	GO:0007186; G-protein coupled receptor protein signaling pathway; Biological Process GO:0016021; integral to membrane; Cellular Component	hypothetical protein; K04150 histamine receptor H2	OPSD1_PATYE Rhodopsin, GQ-coupled OS=Patinopecten yessoensis GN=SCOP1 PE=1 SV=1	B3RY66_TRIAD Putative uncharacterized protein OS=Trichoplax adhaerens GN=TRIADDRAFT_26040 PE=3 SV=1	--
	CGI_10006523	IPR000276; 7TM GPCR,Rhodopsin-like IPR017452; GPCR,Rhodopsin-like superfamily	GO:0007186; G-protein coupled receptor protein signaling pathway; Biological Process GO:0016021; integral to membrane; Cellular Component	somatostatin receptor type 3-like; K04219 somatostatin receptor 3	GPR54_ORENI G-protein coupled receptor 54 OS=Oreochromis niloticus GN=gpr54 PE=2 SV=1	Q3LG37_TETNG Type 1/III-2 gonadotropin-releasing hormone receptor OS=Tetraodon nigroviridis GN=GnRHR1/III-2 PE=2 SV=1	--
	CGI_10006524	IPR000276; 7TM GPCR,Rhodopsin-like IPR000611; Neuropeptide Y receptor IPR017452; GPCR,Rhodopsin-like superfamily	GO:0004983; neuropeptide Y receptor activity; Molecular Function GO:0007186; G-protein coupled receptor protein signaling pathway; Biological Process GO:0016021; integral to membrane; Cellular Component	GF10462 gene product from transcript GF10462-RA; K14071 leucokinin receptor	NPFF2_MOUSE Neuropeptide FF receptor 2 OS=Mus musculus GN=Npffr2 PE=2 SV=2	C3YGL2_BRAFL Putative uncharacterized protein OS=Branchiostoma floridae GN=BRAFLDRAFT_79354 PE=3 SV=1	--
	CGI_10006573	IPR000276; 7TM GPCR,Rhodopsin-like IPR017452; GPCR,Rhodopsin-like superfamily	GO:0007186; G-protein coupled receptor protein signaling pathway; Biological Process GO:0016021; integral to membrane; Cellular Component	Gpr83, Gir; G protein-coupled receptor 83; K04210 G protein-coupled receptor 83	GPR83_MOUSE Probable G-protein coupled receptor 83 OS=Mus musculus GN=Gpr83 PE=2 SV=2	Q0MUS4_HALDI Neuropeptide Y (Fragment) OS=Haliotis discus hannai PE=2 SV=1	--
	CGI_10006632	IPR000276; 7TM GPCR,Rhodopsin-like IPR017452; GPCR,Rhodopsin-like superfamily	GO:0007186; G-protein coupled receptor protein signaling pathway; Biological Process GO:0016021; integral to membrane; Cellular Component	similar to putative serotonin receptor; K04153 5-hydroxytryptamine receptor 1	5HTR_LYMST 5-hydroxytryptamine receptor OS=Lymnaea stagnalis PE=2 SV=1	Q2PGF5_PATYE 5-HT receptor OS=Patinopecten yessoensis GN=5-HTpy PE=2 SV=1	--
	CGI_10006659	IPR017452; GPCR,Rhodopsin-like superfamily	NA	NA	CCDC9_MOUSE Coiled-coil domain-containing protein 9 OS=Mus musculus GN=Ccdc9 PE=2 SV=1	Q4STA3_TETNG Chromosome 16 SCAF14252, whole genome shotgun sequence. (Fragment) OS=Tetraodon nigroviridis GN=GSTENG00013045001 PE=4 SV=1	NA
	CGI_10006660	IPR000276; 7TM GPCR,Rhodopsin-like IPR017452; GPCR,Rhodopsin-like superfamily	GO:0007186; G-protein coupled receptor protein signaling pathway; Biological Process GO:0016021; integral to membrane; Cellular Component	NA	NA	NA	NA
	CGI_10006661	IPR000276; 7TM GPCR,Rhodopsin-like IPR017452; GPCR,Rhodopsin-like superfamily	GO:0007186; G-protein coupled receptor protein signaling pathway; Biological Process GO:0016021; integral to membrane; Cellular Component	NA	NA	NA	NA
	CGI_10006695	IPR000276; 7TM GPCR,Rhodopsin-like IPR008365; Prostanoid receptor IPR017452; GPCR,Rhodopsin-like superfamily	GO:0007186; G-protein coupled receptor protein signaling pathway; Biological Process GO:0016021; integral to membrane; Cellular Component	PTGER4, EP4; prostaglandin E receptor 4 (subtype EP4); K04261 prostaglandin E receptor 4	PE2R4_MOUSE Prostaglandin E2 receptor EP4 subtype OS=Mus musculus GN=Ptger4 PE=2 SV=1	A2TH16_CHICK Prostaglandin E2 receptor subtype 4 OS=Gallus gallus GN=EP4 PE=2 SV=1	--
	CGI_10006764	IPR000276; 7TM GPCR,Rhodopsin-like IPR000611; Neuropeptide Y receptor IPR017452; GPCR,Rhodopsin-like superfamily	GO:0004983; neuropeptide Y receptor activity; Molecular Function GO:0007186; G-protein coupled receptor protein signaling pathway; Biological Process GO:0016021; integral to membrane; Cellular Component	class A rhodopsin-like G-protein coupled receptor GPRnna1, putative (EC:2.7.10.2); K04153 5-hydroxytryptamine receptor 1	SER2_CAEEL Tyramine receptor ser-2 OS=Caenorhabditis elegans GN=ser-2 PE=1 SV=4	C3YD36_BRAFL Putative uncharacterized protein (Fragment) OS=Branchiostoma floridae GN=BRAFLDRAFT_232832 PE=3 SV=1	--
	CGI_10006797	IPR000276; 7TM GPCR,Rhodopsin-like IPR017452; GPCR,Rhodopsin-like superfamily	GO:0007186; G-protein coupled receptor protein signaling pathway; Biological Process GO:0016021; integral to membrane; Cellular Component	HCRTR2; hypocretin (orexin) receptor 2; K04239 hypocretin (orexin) receptor 2	TLR1_DROME Tachykinin-like peptides receptor 86C OS=Drosophila melanogaster GN=Takr86C PE=2 SV=2	C3XPL1_BRAFL Putative uncharacterized protein (Fragment) OS=Branchiostoma floridae GN=BRAFLDRAFT_208548 PE=3 SV=1	--
	CGI_10006868	IPR000276; 7TM GPCR,Rhodopsin-like	GO:0007186; G-protein coupled receptor protein signaling pathway; Biological Process GO:0016021; integral to membrane; Cellular Component	NA	NA	NA	--
	CGI_10007097	IPR000276; 7TM GPCR,Rhodopsin-like IPR017452; GPCR,Rhodopsin-like superfamily	GO:0007186; G-protein coupled receptor protein signaling pathway; Biological Process GO:0016021; integral to membrane; Cellular Component	hypothetical protein; K04150 histamine receptor H2	ADRB2_CAVPO Beta-2 adrenergic receptor OS=Cavia porcellus GN=Adrb2 PE=3 SV=1	A0PF32_BRAFL Predicted novel histamine H2-like G-protein coupled receptor OS=Branchiostoma floridae GN=AmphiAmR10 PE=2 SV=1	--
	CGI_10007157	IPR000276; 7TM GPCR,Rhodopsin-like IPR017452; GPCR,Rhodopsin-like superfamily	GO:0007186; G-protein coupled receptor protein signaling pathway; Biological Process GO:0016021; integral to membrane; Cellular Component	similar to adipokinetic hormone receptor; K04280 gonadotropin-releasing hormone receptor	VK02_SWPVK G-protein coupled receptor homolog K2 OS=Swinepox virus (strain Kasza) GN=K2R PE=3 SV=1	B1GVI7_CRAGI G protein coupled receptor OS=Crassostrea gigas GN=gnrhr PE=4 SV=1	--
	CGI_10007162	IPR000276; 7TM GPCR,Rhodopsin-like IPR017452; GPCR,Rhodopsin-like superfamily	GO:0007186; G-protein coupled receptor protein signaling pathway; Biological Process GO:0016021; integral to membrane; Cellular Component	GJ24185 gene product from transcript GJ24185-RA; K04233 allatostatin receptor	YR13_CAEEL Probable G-protein coupled receptor T27D1.3 OS=Caenorhabditis elegans GN=T27D1.3 PE=2 SV=3	A8XAJ1_CAEBR Putative uncharacterized protein OS=Caenorhabditis briggsae GN=CBG09746 PE=3 SV=2	--
	CGI_10007219	IPR000276; 7TM GPCR,Rhodopsin-like IPR017452; GPCR,Rhodopsin-like superfamily	GO:0007186; G-protein coupled receptor protein signaling pathway; Biological Process GO:0016021; integral to membrane; Cellular Component	hypothetical protein; K04285 melatonin receptor 1A	MTR1B_HUMAN Melatonin receptor type 1B OS=Homo sapiens GN=MTNR1B PE=2 SV=1	C3ZZL5_BRAFL Putative uncharacterized protein (Fragment) OS=Branchiostoma floridae GN=BRAFLDRAFT_138984 PE=3 SV=1	--
	CGI_10007220	IPR000276; 7TM GPCR,Rhodopsin-like IPR017452; GPCR,Rhodopsin-like superfamily	GO:0007186; G-protein coupled receptor protein signaling pathway; Biological Process GO:0016021; integral to membrane; Cellular Component	similar to Mel 1a melatonin receptor; K04285 melatonin receptor 1A	MOODY_DROPS G-protein coupled receptor moody OS=Drosophila pseudoobscura pseudoobscura GN=moody PE=3 SV=2	C3Y4N0_BRAFL Putative uncharacterized protein OS=Branchiostoma floridae GN=BRAFLDRAFT_73899 PE=3 SV=1	--
	CGI_10007235	IPR000276; 7TM GPCR,Rhodopsin-like IPR001611; Leucine-rich repeat IPR003591; Leucine-rich repeat, typical subtype IPR017452; GPCR,Rhodopsin-like superfamily	GO:0005515; protein binding; Molecular Function GO:0007186; G-protein coupled receptor protein signaling pathway; Biological Process GO:0016021; integral to membrane; Cellular Component	hypothetical protein ; K04306 leucine-rich repeat-containing G protein-coupled receptor 7	GR101_LYMST G-protein coupled receptor GRL101 OS=Lymnaea stagnalis PE=2 SV=1	B7QDQ2_IXOSC Putative uncharacterized protein OS=Ixodes scapularis GN=IscW_ISCW013383 PE=4 SV=1	--
	CGI_10007255	IPR000276; 7TM GPCR,Rhodopsin-like	GO:0007186; G-protein coupled receptor protein signaling pathway; Biological Process GO:0016021; integral to membrane; Cellular Component	NA	NA	NA	NA
	CGI_10007270	IPR000276; 7TM GPCR,Rhodopsin-like IPR017452; GPCR,Rhodopsin-like superfamily	GO:0007186; G-protein coupled receptor protein signaling pathway; Biological Process GO:0016021; integral to membrane; Cellular Component	hypothetical protein; K04282 thyrotropin-releasing hormone receptor	FMAR_DROME FMRFamide receptor OS=Drosophila melanogaster GN=FR PE=2 SV=1	Q7PYB7_ANOGA Putative GPCR class a orphan receptor 1 (AGAP001862-PA) OS=Anopheles gambiae GN=GPRNNA1 PE=4 SV=2	--
	CGI_10007303	IPR000276; 7TM GPCR,Rhodopsin-like IPR017452; GPCR,Rhodopsin-like superfamily	GO:0007186; G-protein coupled receptor protein signaling pathway; Biological Process GO:0016021; integral to membrane; Cellular Component	pr2y4l, si:bz46j2.9, si:rp71-46j2.9; pyrimidinergic receptor P2Y, G-protein coupled, 4-like; K04271 pyrimidinergic receptor P2Y, G protein-coupled, 4	OPRM_MACFA Mu-type opioid receptor OS=Macaca fascicularis GN=OPRM1 PE=2 SV=1	Q5TS07_ANOGA Putative GPCR class a orphan receptor 18 (AGAP005002-PA) OS=Anopheles gambiae GN=GPRNNA18 PE=2 SV=3	--
	CGI_10007310	IPR000276; 7TM GPCR,Rhodopsin-like IPR017452; GPCR,Rhodopsin-like superfamily	GO:0007186; G-protein coupled receptor protein signaling pathway; Biological Process GO:0016021; integral to membrane; Cellular Component	htr1aa, htr1a; 5-hydroxytryptamine (serotonin) receptor 1A a; K04153 5-hydroxytryptamine receptor 1	CCKAR_XENLA Cholecystokinin receptor OS=Xenopus laevis GN=cckar PE=2 SV=1	C3Z118_BRAFL Putative uncharacterized protein OS=Branchiostoma floridae GN=BRAFLDRAFT_77391 PE=4 SV=1	--
	CGI_10007350	IPR000276; 7TM GPCR,Rhodopsin-like IPR017452; GPCR,Rhodopsin-like superfamily	GO:0007186; G-protein coupled receptor protein signaling pathway; Biological Process GO:0016021; integral to membrane; Cellular Component	OPN4; opsin 4; K04255 r-opsin	OPN4_FELCA Melanopsin OS=Felis catus GN=OPN4 PE=2 SV=1	A7S581_NEMVE Predicted protein (Fragment) OS=Nematostella vectensis GN=v1g105138 PE=3 SV=1	NA
	CGI_10007457	IPR000276; 7TM GPCR,Rhodopsin-like IPR017452; GPCR,Rhodopsin-like superfamily	GO:0007186; G-protein coupled receptor protein signaling pathway; Biological Process GO:0016021; integral to membrane; Cellular Component	GK11283 gene product from transcript GK11283-RA; K04225 tachykinin-like receptor	OPR_OCTVU Octopressin receptor OS=Octopus vulgaris GN=OPR PE=2 SV=1	C3Z118_BRAFL Putative uncharacterized protein OS=Branchiostoma floridae GN=BRAFLDRAFT_77391 PE=4 SV=1	--
	CGI_10007509	IPR000832; GPCR, family 2, secretin-like IPR017452; GPCR,Rhodopsin-like superfamily IPR017981; GPCR, family 2-like IPR022343; GCR1-cAMP receptor	GO:0004888; transmembrane receptor activity; Molecular Function GO:0004930; G-protein coupled receptor activity; Molecular Function GO:0007166; cell surface receptor linked signaling pathway; Biological Process GO:0007186; G-protein coupled receptor protein signaling pathway; Biological Process GO:0016020; membrane; Cellular Component	gpr157, MGC112049, zgc:112049; G protein-coupled receptor 157; K08467 G protein-coupled receptor 157	GP157_HUMAN Probable G-protein coupled receptor 157 OS=Homo sapiens GN=GPR157 PE=1 SV=2	Q498W7_DANRE G protein-coupled receptor 157 OS=Danio rerio GN=gpr157 PE=2 SV=1	--
	CGI_10007511	IPR000832; GPCR, family 2, secretin-like IPR017452; GPCR,Rhodopsin-like superfamily IPR017981; GPCR, family 2-like IPR022343; GCR1-cAMP receptor	GO:0004888; transmembrane receptor activity; Molecular Function GO:0004930; G-protein coupled receptor activity; Molecular Function GO:0007166; cell surface receptor linked signaling pathway; Biological Process GO:0007186; G-protein coupled receptor protein signaling pathway; Biological Process GO:0016020; membrane; Cellular Component	oxidoreductase, zinc-binding dehydrogenase family protein (EC:1.6.5.5); K00344 NADPH2:quinone reductase [EC:1.6.5.5]	NA	A7T5W2_NEMVE Predicted protein (Fragment) OS=Nematostella vectensis GN=v1g7772 PE=4 SV=1	NA
	CGI_10007542	IPR000276; 7TM GPCR,Rhodopsin-like IPR000611; Neuropeptide Y receptor IPR017452; GPCR,Rhodopsin-like superfamily	GO:0004983; neuropeptide Y receptor activity; Molecular Function GO:0007186; G-protein coupled receptor protein signaling pathway; Biological Process GO:0016021; integral to membrane; Cellular Component	gpr74; RFamide-related peptide receptor; K04240 neuropeptide FF receptor 1	NPFF2_RAT Neuropeptide FF receptor 2 OS=Rattus norvegicus GN=Npffr2 PE=2 SV=1	B4GZ96_DROPE GL27160 OS=Drosophila persimilis GN=GL27160 PE=3 SV=1	--
	CGI_10007543	IPR000276; 7TM GPCR,Rhodopsin-like IPR017452; GPCR,Rhodopsin-like superfamily	GO:0007186; G-protein coupled receptor protein signaling pathway; Biological Process GO:0016021; integral to membrane; Cellular Component	class A rhodopsin-like G-protein coupled receptor GPRtak1, putative (EC:2.7.11.14); K04225 tachykinin-like receptor	NPFF2_HUMAN Neuropeptide FF receptor 2 OS=Homo sapiens GN=NPFFR2 PE=1 SV=2	B4MBG4_DROVI GJ14438 OS=Drosophila virilis GN=GJ14438 PE=3 SV=1	--
	CGI_10007584	IPR000276; 7TM GPCR,Rhodopsin-like IPR017452; GPCR,Rhodopsin-like superfamily	GO:0007186; G-protein coupled receptor protein signaling pathway; Biological Process GO:0016021; integral to membrane; Cellular Component	Gpr22; G protein-coupled receptor 22; K04319 G protein-coupled receptor 22	GPR22_MOUSE Probable G-protein coupled receptor 22 OS=Mus musculus GN=Gpr22 PE=2 SV=1	C3YUF4_BRAFL Putative uncharacterized protein (Fragment) OS=Branchiostoma floridae GN=BRAFLDRAFT_185504 PE=3 SV=1	--
	CGI_10007591	IPR000276; 7TM GPCR,Rhodopsin-like IPR017452; GPCR,Rhodopsin-like superfamily	GO:0007186; G-protein coupled receptor protein signaling pathway; Biological Process GO:0016021; integral to membrane; Cellular Component	GPRNPY2; putative neuropeptide Y receptor 2 (AGAP004123-PA); K04209 neuropeptide Y receptor, invertebrate	CTR1_OCTVU Cephalotocin receptor 1 OS=Octopus vulgaris GN=CTR1 PE=2 SV=1	B3XZZ3_PROAN Vasotocin type1 receptor OS=Protopterus annectens GN=VT1aR PE=2 SV=1	--
	CGI_10007597	IPR000276; 7TM GPCR,Rhodopsin-like IPR017452; GPCR,Rhodopsin-like superfamily	GO:0007186; G-protein coupled receptor protein signaling pathway; Biological Process GO:0016021; integral to membrane; Cellular Component	NA	NA	Q2HPE8_ANOGA Putative GPCR class a orphan receptor 17 (AGAP005001-PA) OS=Anopheles gambiae GN=GPRNNA17 PE=2 SV=1	--
	CGI_10007698	IPR000276; 7TM GPCR,Rhodopsin-like IPR001681; Neurokinin receptor IPR017452; GPCR,Rhodopsin-like superfamily	GO:0004995; tachykinin receptor activity; Molecular Function GO:0005886; plasma membrane; Cellular Component GO:0007186; G-protein coupled receptor protein signaling pathway; Biological Process GO:0016021; integral to membrane; Cellular Component	GK14085 gene product from transcript GK14085-RA; K04225 tachykinin-like receptor	TLR2_DROME Tachykinin-like peptides receptor 99D OS=Drosophila melanogaster GN=Takr99D PE=2 SV=2	Q58A49_OCTVU Tachykinin related-peptide receptor OS=Octopus vulgaris GN=TKR PE=2 SV=1	--
	CGI_10007858	IPR000276; 7TM GPCR,Rhodopsin-like IPR017452; GPCR,Rhodopsin-like superfamily	GO:0007186; G-protein coupled receptor protein signaling pathway; Biological Process GO:0016021; integral to membrane; Cellular Component	NA	NA	B4HL87_DROSE GM25173 OS=Drosophila sechellia GN=GM25173 PE=3 SV=1	--
	CGI_10008034	IPR000276; 7TM GPCR,Rhodopsin-like IPR017452; GPCR,Rhodopsin-like superfamily	GO:0007186; G-protein coupled receptor protein signaling pathway; Biological Process GO:0016021; integral to membrane; Cellular Component	hypothetical protein; K04261 prostaglandin E receptor 4	PE2R3_PIG Prostaglandin E2 receptor EP3 subtype OS=Sus scrofa GN=PTGER3 PE=2 SV=1	C3Y9X7_BRAFL Putative uncharacterized protein OS=Branchiostoma floridae GN=BRAFLDRAFT_126346 PE=3 SV=1	--
	CGI_10008088	IPR000276; 7TM GPCR,Rhodopsin-like IPR008758; Peptidase S28 IPR017452; GPCR,Rhodopsin-like superfamily	GO:0006508; proteolysis; Biological Process GO:0007186; G-protein coupled receptor protein signaling pathway; Biological Process GO:0008236; serine-type peptidase activity; Molecular Function GO:0016021; integral to membrane; Cellular Component	hypothetical LOC592836; K01276 dipeptidyl-peptidase II [EC:3.4.14.2]	DPP2_MOUSE Dipeptidyl-peptidase 2 OS=Mus musculus GN=Dpp7 PE=2 SV=1	B7P9L3_IXOSC Adenosine A3 receptor, putative OS=Ixodes scapularis GN=IscW_ISCW002641 PE=4 SV=1	--
	CGI_10008170	IPR000276; 7TM GPCR,Rhodopsin-like IPR017452; GPCR,Rhodopsin-like superfamily	GO:0007186; G-protein coupled receptor protein signaling pathway; Biological Process GO:0016021; integral to membrane; Cellular Component	similar to G protein-coupled receptor 161; K08439 G protein-coupled receptor 161	5HT1A_MOUSE 5-hydroxytryptamine receptor 1A OS=Mus musculus GN=Htr1a PE=2 SV=1	Q4RQ81_TETNG Chromosome 17 SCAF15006, whole genome shotgun sequence OS=Tetraodon nigroviridis GN=GSTENG00030719001 PE=3 SV=1	--
	CGI_10008282	IPR000276; 7TM GPCR,Rhodopsin-like IPR017452; GPCR,Rhodopsin-like superfamily	GO:0007186; G-protein coupled receptor protein signaling pathway; Biological Process GO:0016021; integral to membrane; Cellular Component	opsin 4; K04255 r-opsin	OPSD_ENTDO Rhodopsin OS=Enteroctopus dofleini GN=RHO PE=1 SV=1	B8Q2W2_9MOLL Opsin OS=Euprymna scolopes PE=2 SV=1	--
	CGI_10008391	IPR000276; 7TM GPCR,Rhodopsin-like IPR017452; GPCR,Rhodopsin-like superfamily	GO:0007186; G-protein coupled receptor protein signaling pathway; Biological Process GO:0016021; integral to membrane; Cellular Component	similar to alpha-2A-adrenergic receptor; K04138 adrenergic receptor alpha-2A	ADRA2_CARAU Alpha-2 adrenergic receptor OS=Carassius auratus PE=3 SV=1	C3Z118_BRAFL Putative uncharacterized protein OS=Branchiostoma floridae GN=BRAFLDRAFT_77391 PE=4 SV=1	--
	CGI_10008397	IPR000276; 7TM GPCR,Rhodopsin-like IPR017452; GPCR,Rhodopsin-like superfamily	GO:0007186; G-protein coupled receptor protein signaling pathway; Biological Process GO:0016021; integral to membrane; Cellular Component	Cckar, Cck-ar; cholecystokinin A receptor; K04194 cholecystokinin A receptor	CCKAR_RAT Cholecystokinin receptor type A OS=Rattus norvegicus GN=Cckar PE=1 SV=1	Q0MUS4_HALDI Neuropeptide Y (Fragment) OS=Haliotis discus hannai PE=2 SV=1	--
	CGI_10008436	IPR017452; GPCR,Rhodopsin-like superfamily	NA	NA	NA	NA	NA
	CGI_10008491	IPR017452; GPCR,Rhodopsin-like superfamily	NA	NA	NA	NA	NA
	CGI_10008492	IPR017452; GPCR,Rhodopsin-like superfamily	NA	NA	NA	NA	NA
	CGI_10008532	IPR000276; 7TM GPCR,Rhodopsin-like IPR017452; GPCR,Rhodopsin-like superfamily	GO:0007186; G-protein coupled receptor protein signaling pathway; Biological Process GO:0016021; integral to membrane; Cellular Component	hypothetical protein; K04151 histamine receptor H3	HRH2_CANFA Histamine H2 receptor OS=Canis familiaris GN=HRH2 PE=1 SV=1	C6YB48_9BIVA G protein-coupled receptor OS=Perna canaliculus PE=4 SV=1	--
	CGI_10008673	IPR000276; 7TM GPCR,Rhodopsin-like IPR017452; GPCR,Rhodopsin-like superfamily IPR023041; Glucose receptor Git3, N-terminal	GO:0007186; G-protein coupled receptor protein signaling pathway; Biological Process GO:0016021; integral to membrane; Cellular Component	COPN5L1; opsin 5-like 1; K08385 G0-opsin	NA	NA	NA
	CGI_10008682	IPR000276; 7TM GPCR,Rhodopsin-like IPR001760; Opsin IPR017452; GPCR,Rhodopsin-like superfamily	GO:0007186; G-protein coupled receptor protein signaling pathway; Biological Process GO:0007601; visual perception; Biological Process GO:0016021; integral to membrane; Cellular Component	OPN4; opsin 4; K04255 r-opsin	OPN4_PHOSU Melanopsin OS=Phodopus sungorus GN=OPN4 PE=2 SV=1	B7ZQ22_XENLA Opn4-A protein OS=Xenopus laevis GN=opn4-A PE=2 SV=1	--
	CGI_10008683	IPR000276; 7TM GPCR,Rhodopsin-like IPR017452; GPCR,Rhodopsin-like superfamily	GO:0007186; G-protein coupled receptor protein signaling pathway; Biological Process GO:0016021; integral to membrane; Cellular Component	hypothetical protein; K04255 r-opsin	OPN4_BRABE Melanopsin OS=Branchiostoma belcheri GN=OPN4 PE=1 SV=1	C3Z632_BRAFL Putative uncharacterized protein OS=Branchiostoma floridae GN=BRAFLDRAFT_65960 PE=3 SV=1	--
	CGI_10008701	IPR000276; 7TM GPCR,Rhodopsin-like IPR017452; GPCR,Rhodopsin-like superfamily	GO:0007186; G-protein coupled receptor protein signaling pathway; Biological Process GO:0016021; integral to membrane; Cellular Component	si:ch211-187i23.1-like; K04282 thyrotropin-releasing hormone receptor	TRFR_BOVIN Thyrotropin-releasing hormone receptor OS=Bos taurus GN=TRHR PE=3 SV=1	B3XXN1_BOMMO Neuropeptide receptor A18 OS=Bombyx mori GN=BNGR-A18 PE=2 SV=1	--
	CGI_10008776	IPR000276; 7TM GPCR,Rhodopsin-like IPR017452; GPCR,Rhodopsin-like superfamily	GO:0007186; G-protein coupled receptor protein signaling pathway; Biological Process GO:0016021; integral to membrane; Cellular Component	similar to 5-hydroxytryptamine (serotonin) receptor 1A; K04153 5-hydroxytryptamine receptor 1	5H1AA_TAKRU 5-hydroxytryptamine receptor 1A-alpha OS=Takifugu rubripes GN=htr1aa PE=3 SV=1	B7Q0V8_IXOSC G-protein coupled octopamine receptor, putative (Fragment) OS=Ixodes scapularis GN=IscW_ISCW009595 PE=4 SV=1	--
	CGI_10008822	IPR000276; 7TM GPCR,Rhodopsin-like IPR017452; GPCR,Rhodopsin-like superfamily	GO:0007186; G-protein coupled receptor protein signaling pathway; Biological Process GO:0016021; integral to membrane; Cellular Component	NA	NA	NA	NA
	CGI_10008823	IPR000276; 7TM GPCR,Rhodopsin-like IPR017452; GPCR,Rhodopsin-like superfamily	GO:0007186; G-protein coupled receptor protein signaling pathway; Biological Process GO:0016021; integral to membrane; Cellular Component	NA	NA	NA	NA
	CGI_10008927	IPR000276; 7TM GPCR,Rhodopsin-like IPR017452; GPCR,Rhodopsin-like superfamily	GO:0007186; G-protein coupled receptor protein signaling pathway; Biological Process GO:0016021; integral to membrane; Cellular Component	similar to putative purinergic receptor; K08391 G protein-coupled receptor 174	GP174_MOUSE Probable G-protein coupled receptor 174 OS=Mus musculus GN=Gpr174 PE=2 SV=1	Q178Z3_AEDAE Neurokinin-3 receptor, putative (Fragment) OS=Aedes aegypti GN=AAEL005745 PE=3 SV=1	--
	CGI_10009130	IPR000276; 7TM GPCR,Rhodopsin-like IPR017452; GPCR,Rhodopsin-like superfamily	GO:0007186; G-protein coupled receptor protein signaling pathway; Biological Process GO:0016021; integral to membrane; Cellular Component	NPY5R; neuropeptide Y receptor Y5; K04207 neuropeptide Y receptor type 5	TLR1_DROME Tachykinin-like peptides receptor 86C OS=Drosophila melanogaster GN=Takr86C PE=2 SV=2	C3XPL1_BRAFL Putative uncharacterized protein (Fragment) OS=Branchiostoma floridae GN=BRAFLDRAFT_208548 PE=3 SV=1	--
	CGI_10009246	IPR000276; 7TM GPCR,Rhodopsin-like IPR017452; GPCR,Rhodopsin-like superfamily	GO:0007186; G-protein coupled receptor protein signaling pathway; Biological Process GO:0016021; integral to membrane; Cellular Component	nmbrl, si:dkey-283f18.1; neuromedin B receptor-like; K04168 neuromedin B receptor	NA	Q5RGL2_DANRE Novel protein similar to human and rodent neuromedin B receptor (NMBR) (Fragment) OS=Danio rerio GN=nmbr PE=3 SV=1	NA
	CGI_10009331	IPR000276; 7TM GPCR,Rhodopsin-like IPR017452; GPCR,Rhodopsin-like superfamily	GO:0007186; G-protein coupled receptor protein signaling pathway; Biological Process GO:0016021; integral to membrane; Cellular Component	GHSR; growth hormone secretagogue receptor; K04284 growth hormone secretagogue receptor	GHSR_HUMAN Growth hormone secretagogue receptor type 1 OS=Homo sapiens GN=GHSR PE=1 SV=1	B3XXN1_BOMMO Neuropeptide receptor A18 OS=Bombyx mori GN=BNGR-A18 PE=2 SV=1	--
	CGI_10009383	IPR000276; 7TM GPCR,Rhodopsin-like IPR017452; GPCR,Rhodopsin-like superfamily IPR019427; 7TM GPCR, serpentine receptor class w, Srw	GO:0007186; G-protein coupled receptor protein signaling pathway; Biological Process GO:0016021; integral to membrane; Cellular Component	GPR139; G protein-coupled receptor 139; K08428 G protein-coupled receptor 139	FMAR_DROME FMRFamide receptor OS=Drosophila melanogaster GN=FR PE=2 SV=1	B0F4F2_TRICA Sex peptide receptor OS=Tribolium castaneum GN=SPR PE=2 SV=1	--
	CGI_10009457	IPR000276; 7TM GPCR,Rhodopsin-like IPR017452; GPCR,Rhodopsin-like superfamily	GO:0007186; G-protein coupled receptor protein signaling pathway; Biological Process GO:0016021; integral to membrane; Cellular Component	Hypothetical protein CBG03939; K04282 thyrotropin-releasing hormone receptor	FMAR_DROME FMRFamide receptor OS=Drosophila melanogaster GN=FR PE=2 SV=1	B2ZF97_9BILA GPCR OS=Philodina roseola PE=4 SV=1	--
	CGI_10009465	IPR000276; 7TM GPCR,Rhodopsin-like IPR017452; GPCR,Rhodopsin-like superfamily	GO:0007186; G-protein coupled receptor protein signaling pathway; Biological Process GO:0016021; integral to membrane; Cellular Component	sulfakinin receptor (dsk-r1) ; K04196 cholecystokinin-like receptor	CCKAR_XENLA Cholecystokinin receptor OS=Xenopus laevis GN=cckar PE=2 SV=1	C3XPL1_BRAFL Putative uncharacterized protein (Fragment) OS=Branchiostoma floridae GN=BRAFLDRAFT_208548 PE=3 SV=1	--
	CGI_10009553	IPR000276; 7TM GPCR,Rhodopsin-like IPR000611; Neuropeptide Y receptor IPR017452; GPCR,Rhodopsin-like superfamily	GO:0004983; neuropeptide Y receptor activity; Molecular Function GO:0007186; G-protein coupled receptor protein signaling pathway; Biological Process GO:0016021; integral to membrane; Cellular Component	hypothetical protein; K08378 G protein-coupled receptor 103	QRFPR_HUMAN Pyroglutamylated RFamide peptide receptor OS=Homo sapiens GN=QRFPR PE=1 SV=2	C3ZQF9_BRAFL Putative uncharacterized protein OS=Branchiostoma floridae GN=BRAFLDRAFT_74637 PE=3 SV=1	--
	CGI_10009583	IPR000276; 7TM GPCR,Rhodopsin-like IPR017452; GPCR,Rhodopsin-like superfamily	GO:0007186; G-protein coupled receptor protein signaling pathway; Biological Process GO:0016021; integral to membrane; Cellular Component	hypothetical protein ; K04286 melatonin receptor 1B	OPSD1_PATYE Rhodopsin, GQ-coupled OS=Patinopecten yessoensis GN=SCOP1 PE=1 SV=1	C3YCW9_BRAFL Putative uncharacterized protein OS=Branchiostoma floridae GN=BRAFLDRAFT_87417 PE=3 SV=1	--
	CGI_10009718	IPR000001; Kringle IPR000276; 7TM GPCR,Rhodopsin-like IPR000421; Coagulation factor 5/8 type, C-terminal IPR000859; CUB IPR001304; C-type lectin IPR002172; LDLR class A repeat IPR003609; Apple-like IPR008979; Galactose-binding domain-like IPR013806; Kringle-like fold IPR016187; C-type lectin fold IPR017452; GPCR,Rhodopsin-like superfamily	GO:0005488; binding; Molecular Function GO:0005515; protein binding; Molecular Function GO:0007155; cell adhesion; Biological Process GO:0007186; G-protein coupled receptor protein signaling pathway; Biological Process GO:0016021; integral to membrane; Cellular Component	similar to leucine-rich repeat-containing G-protein coupled receptor 7; K04306 leucine-rich repeat-containing G protein-coupled receptor 7	GR101_LYMST G-protein coupled receptor GRL101 OS=Lymnaea stagnalis PE=2 SV=1	B7QDQ2_IXOSC Putative uncharacterized protein OS=Ixodes scapularis GN=IscW_ISCW013383 PE=4 SV=1	--
	CGI_10009765	IPR000276; 7TM GPCR,Rhodopsin-like IPR017452; GPCR,Rhodopsin-like superfamily	GO:0007186; G-protein coupled receptor protein signaling pathway; Biological Process GO:0016021; integral to membrane; Cellular Component	similar to thyrotropin-releasing hormone receptor; K04282 thyrotropin-releasing hormone receptor	OPSD1_PATYE Rhodopsin, GQ-coupled OS=Patinopecten yessoensis GN=SCOP1 PE=1 SV=1	Q76D34_EUBMA Gonadotropin-releasing hormone receptor 2 OS=Eublepharis macularius GN=GnRHR-2 PE=2 SV=1	--
	CGI_10009766	IPR000276; 7TM GPCR,Rhodopsin-like IPR017452; GPCR,Rhodopsin-like superfamily	GO:0007186; G-protein coupled receptor protein signaling pathway; Biological Process GO:0016021; integral to membrane; Cellular Component	f2rl1; coagulation factor 2 (thrombin) receptor-like 1; K04234 coagulation factor II (thrombin) receptor-like 1	NA	A9UM47_XENTR LOC100135248 protein OS=Xenopus tropicalis GN=LOC100135248 PE=2 SV=1	NA
	CGI_10009794	IPR000276; 7TM GPCR,Rhodopsin-like IPR000611; Neuropeptide Y receptor IPR017452; GPCR,Rhodopsin-like superfamily	GO:0004983; neuropeptide Y receptor activity; Molecular Function GO:0007186; G-protein coupled receptor protein signaling pathway; Biological Process GO:0016021; integral to membrane; Cellular Component	similar to gastrin; K04195 cholecystokinin B receptor	CCKAR_CAVPO Cholecystokinin receptor type A OS=Cavia porcellus GN=CCKAR PE=2 SV=1	Q17C22_AEDAE Putative uncharacterized protein OS=Aedes aegypti GN=AAEL004732 PE=3 SV=1	--
	CGI_10009809	IPR000276; 7TM GPCR,Rhodopsin-like IPR017452; GPCR,Rhodopsin-like superfamily	GO:0007186; G-protein coupled receptor protein signaling pathway; Biological Process GO:0016021; integral to membrane; Cellular Component	neuropeptide f receptor 76f ; K04209 neuropeptide Y receptor, invertebrate	YT66_CAEEL Probable G-protein coupled receptor B0563.6 OS=Caenorhabditis elegans GN=B0563.6 PE=2 SV=2	Q8MQF9_CAEEL Putative uncharacterized protein OS=Caenorhabditis elegans GN=B0563.6 PE=2 SV=2	--
	CGI_10009811	IPR000276; 7TM GPCR,Rhodopsin-like IPR017452; GPCR,Rhodopsin-like superfamily	GO:0007186; G-protein coupled receptor protein signaling pathway; Biological Process GO:0016021; integral to membrane; Cellular Component	similar to Neuropeptide Y receptor-like CG5811-PA; K14072 neuropeptide Y receptor	NPYR_DROME Neuropeptide Y receptor OS=Drosophila melanogaster GN=NepYr PE=2 SV=2	O44426_LYMST Cardioexcitatory receptor OS=Lymnaea stagnalis GN=GRL106 PE=2 SV=1	--
	CGI_10009932	IPR000276; 7TM GPCR,Rhodopsin-like IPR017452; GPCR,Rhodopsin-like superfamily	GO:0007186; G-protein coupled receptor protein signaling pathway; Biological Process GO:0016021; integral to membrane; Cellular Component	similar to ghrelin receptor; K04284 growth hormone secretagogue receptor	GHSR_MOUSE Growth hormone secretagogue receptor type 1 OS=Mus musculus GN=Ghsr PE=2 SV=3	C4QGT1_SCHMA Rhodopsin-like orphan GPCR, putative OS=Schistosoma mansoni GN=Smp_072450 PE=4 SV=1	--
	CGI_10009935	IPR000276; 7TM GPCR,Rhodopsin-like IPR017452; GPCR,Rhodopsin-like superfamily	GO:0007186; G-protein coupled receptor protein signaling pathway; Biological Process GO:0016021; integral to membrane; Cellular Component	similar to chemokine receptor CCR9; K04184 C-C chemokine receptor type 9	GHSR_RABIT Growth hormone secretagogue receptor type 1 OS=Oryctolagus cuniculus GN=GHSR PE=2 SV=1	C3YFM9_BRAFL Putative uncharacterized protein OS=Branchiostoma floridae GN=BRAFLDRAFT_92625 PE=3 SV=1	--
	CGI_10010038	IPR000276; 7TM GPCR,Rhodopsin-like IPR000436; Sushi/SCR/CCP IPR016060; Complement control module IPR016187; C-type lectin fold IPR017452; GPCR,Rhodopsin-like superfamily	GO:0005488; binding; Molecular Function GO:0007186; G-protein coupled receptor protein signaling pathway; Biological Process GO:0016021; integral to membrane; Cellular Component	similar to G protein-coupled receptor 54; K08374 KISS1 receptor	YT66_CAEEL Probable G-protein coupled receptor B0563.6 OS=Caenorhabditis elegans GN=B0563.6 PE=2 SV=2	B3XXN1_BOMMO Neuropeptide receptor A18 OS=Bombyx mori GN=BNGR-A18 PE=2 SV=1	--
	CGI_10010241	IPR000276; 7TM GPCR,Rhodopsin-like IPR017452; GPCR,Rhodopsin-like superfamily	GO:0007186; G-protein coupled receptor protein signaling pathway; Biological Process GO:0016021; integral to membrane; Cellular Component	class A rhodopsin-like G-protein coupled receptor GPRnpy2, putative (EC:2.7.11.14); K04209 neuropeptide Y receptor, invertebrate	CCKAR_XENLA Cholecystokinin receptor OS=Xenopus laevis GN=cckar PE=2 SV=1	B4KC34_DROMO GI21970 OS=Drosophila mojavensis GN=GI21970 PE=3 SV=1	--
	CGI_10010338	IPR000276; 7TM GPCR,Rhodopsin-like IPR017452; GPCR,Rhodopsin-like superfamily	GO:0007186; G-protein coupled receptor protein signaling pathway; Biological Process GO:0016021; integral to membrane; Cellular Component	NA	NA	C3Z630_BRAFL Putative uncharacterized protein OS=Branchiostoma floridae GN=BRAFLDRAFT_65962 PE=3 SV=1	NA
	CGI_10010340	IPR000276; 7TM GPCR,Rhodopsin-like IPR017452; GPCR,Rhodopsin-like superfamily	GO:0007186; G-protein coupled receptor protein signaling pathway; Biological Process GO:0016021; integral to membrane; Cellular Component	similar to G protein-coupled receptor 103; K08378 G protein-coupled receptor 103	OPSD1_PATYE Rhodopsin, GQ-coupled OS=Patinopecten yessoensis GN=SCOP1 PE=1 SV=1	Q4S0H5_TETNG Chromosome 2 SCAF14781, whole genome shotgun sequence. (Fragment) OS=Tetraodon nigroviridis GN=GSTENG00026015001 PE=3 SV=1	--
	CGI_10010352	IPR000276; 7TM GPCR,Rhodopsin-like IPR000929; Dopamine receptor IPR017452; GPCR,Rhodopsin-like superfamily	GO:0004952; dopamine receptor activity; Molecular Function GO:0007186; G-protein coupled receptor protein signaling pathway; Biological Process GO:0016021; integral to membrane; Cellular Component	dopamine D1/beta receptor, putative (EC:2.7.10.2); K04148 dopamine D1-like receptor	DOPR1_DROME Dopamine receptor 1 OS=Drosophila melanogaster GN=DopR PE=2 SV=2	B7P6V6_IXOSC Dopamine D1/beta receptor, putative OS=Ixodes scapularis GN=IscW_ISCW001496 PE=3 SV=1	--
	CGI_10010437	IPR000276; 7TM GPCR,Rhodopsin-like IPR001073; Complement C1q protein IPR008983; Tumour necrosis factor-like IPR017452; GPCR,Rhodopsin-like superfamily	GO:0005515; protein binding; Molecular Function GO:0007186; G-protein coupled receptor protein signaling pathway; Biological Process GO:0016021; integral to membrane; Cellular Component	similar to galanin receptor type 1; K04230 galanin receptor 1	TAAR5_MOUSE Trace amine-associated receptor 5 OS=Mus musculus GN=Taar5 PE=2 SV=1	B7Q0V8_IXOSC G-protein coupled octopamine receptor, putative (Fragment) OS=Ixodes scapularis GN=IscW_ISCW009595 PE=4 SV=1	--
	CGI_10010638	IPR000276; 7TM GPCR,Rhodopsin-like IPR001634; Adenosine receptor IPR017452; GPCR,Rhodopsin-like superfamily	GO:0001609; adenosine receptor activity, G-protein coupled; Molecular Function GO:0007186; G-protein coupled receptor protein signaling pathway; Biological Process GO:0016021; integral to membrane; Cellular Component	similar to adenosine-like receptor; K04267 adenosine receptor A2b	AA2AR_HUMAN Adenosine receptor A2a OS=Homo sapiens GN=ADORA2A PE=1 SV=2	Q2WBW3_PLADU Putative adenosine receptor OS=Platynereis dumerilii GN=adenosine receptor PE=3 SV=1	--
	CGI_10010739	IPR000276; 7TM GPCR,Rhodopsin-like IPR017452; GPCR,Rhodopsin-like superfamily	GO:0007186; G-protein coupled receptor protein signaling pathway; Biological Process GO:0016021; integral to membrane; Cellular Component	NA	NA	A7S103_NEMVE Predicted protein (Fragment) OS=Nematostella vectensis GN=v1g16273 PE=3 SV=1	NA
	CGI_10010766	IPR000276; 7TM GPCR,Rhodopsin-like IPR017452; GPCR,Rhodopsin-like superfamily IPR019427; 7TM GPCR, serpentine receptor class w, Srw	GO:0007186; G-protein coupled receptor protein signaling pathway; Biological Process GO:0016021; integral to membrane; Cellular Component	probable G-protein coupled receptor 139-like; K08428 G protein-coupled receptor 139	FMAR_DROME FMRFamide receptor OS=Drosophila melanogaster GN=FR PE=2 SV=1	B3XXM6_BOMMO Neuropeptide receptor A13 OS=Bombyx mori GN=BNGR-A13 PE=2 SV=1	--
	CGI_10010767	IPR000276; 7TM GPCR,Rhodopsin-like IPR017452; GPCR,Rhodopsin-like superfamily IPR019427; 7TM GPCR, serpentine receptor class w, Srw	GO:0007186; G-protein coupled receptor protein signaling pathway; Biological Process GO:0016021; integral to membrane; Cellular Component	similar to galanin receptor type 1; K04230 galanin receptor 1	YT66_CAEEL Probable G-protein coupled receptor B0563.6 OS=Caenorhabditis elegans GN=B0563.6 PE=2 SV=2	B3XXM6_BOMMO Neuropeptide receptor A13 OS=Bombyx mori GN=BNGR-A13 PE=2 SV=1	--
	CGI_10010776	IPR000276; 7TM GPCR,Rhodopsin-like	GO:0007186; G-protein coupled receptor protein signaling pathway; Biological Process GO:0016021; integral to membrane; Cellular Component	NA	OCTB1_DROME Octopamine receptor beta-1R OS=Drosophila melanogaster GN=oa2 PE=2 SV=1	NA	--
	CGI_10010835	IPR000276; 7TM GPCR,Rhodopsin-like IPR017452; GPCR,Rhodopsin-like superfamily	GO:0007186; G-protein coupled receptor protein signaling pathway; Biological Process GO:0016021; integral to membrane; Cellular Component	NPFFR1, GPR147, NPFF1, RFRPR; neuropeptide FF receptor 1; K04240 neuropeptide FF receptor 1	APJ_HUMAN Apelin receptor OS=Homo sapiens GN=APLNR PE=2 SV=1	Q0MUS4_HALDI Neuropeptide Y (Fragment) OS=Haliotis discus hannai PE=2 SV=1	--
	CGI_10010856	IPR000276; 7TM GPCR,Rhodopsin-like IPR000611; Neuropeptide Y receptor IPR017452; GPCR,Rhodopsin-like superfamily	GO:0004983; neuropeptide Y receptor activity; Molecular Function GO:0007186; G-protein coupled receptor protein signaling pathway; Biological Process GO:0016021; integral to membrane; Cellular Component	NPFFR2; neuropeptide FF receptor 2; K08375 neuropeptide FF receptor 2	NPFF2_MOUSE Neuropeptide FF receptor 2 OS=Mus musculus GN=Npffr2 PE=2 SV=2	C3Z5N0_BRAFL Putative uncharacterized protein (Fragment) OS=Branchiostoma floridae GN=BRAFLDRAFT_202783 PE=3 SV=1	--
	CGI_10010861	IPR000276; 7TM GPCR,Rhodopsin-like IPR008365; Prostanoid receptor IPR017452; GPCR,Rhodopsin-like superfamily	GO:0007186; G-protein coupled receptor protein signaling pathway; Biological Process GO:0016021; integral to membrane; Cellular Component	PTGER4; prostaglandin E receptor 4 (subtype EP4); K04261 prostaglandin E receptor 4	PE2R4_HUMAN Prostaglandin E2 receptor EP4 subtype OS=Homo sapiens GN=PTGER4 PE=1 SV=1	Q1HG69_CAVPO Prostaglandin E2 receptor 4 OS=Cavia porcellus GN=PTGER4 PE=2 SV=1	--
	CGI_10010891	IPR008015; GMP phosphodiesterase, delta subunit IPR014756; Immunoglobulin E-set	NA	hypothetical protein ; K13758 retinal rod rhodopsin-sensitive cGMP 3',5'-cyclic phosphodiesterase subunit delta	PDE6D_MOUSE Retinal rod rhodopsin-sensitive cGMP 3',5'-cyclic phosphodiesterase subunit delta OS=Mus musculus GN=Pde6d PE=2 SV=1	A7SFK7_NEMVE Predicted protein OS=Nematostella vectensis GN=v1g189274 PE=4 SV=1	--
	CGI_10010914	IPR000239; GPCR kinase IPR000342; Regulator of G protein signalling IPR000719; Protein kinase, catalytic domain IPR000961; AGC-kinase, C-terminal IPR001849; Pleckstrin homology domain IPR002290; Serine/threonine-protein kinase domain IPR011009; Protein kinase-like domain IPR016137; Regulator of G protein signalling superfamily IPR017442; Serine/threonine-protein kinase-like domain IPR020635; Tyro…	GO:0004672; protein kinase activity; Molecular Function GO:0004674; protein serine/threonine kinase activity; Molecular Function GO:0004703; G-protein coupled receptor kinase activity; Molecular Function GO:0004871; signal transducer activity; Molecular Function GO:0005515; protein binding; Molecular Function GO:0005524; ATP binding; Molecular Function GO:0006468; protein phosphorylation; Biologi…	serine/threonine protein kinase ; K00910 beta-adrenergic-receptor kinase [EC:2.7.11.15]	GPRK1_DROME G protein-coupled receptor kinase 1 OS=Drosophila melanogaster GN=Gprk1 PE=1 SV=2	O97020_ENTDO Rhodopsin kinase OS=Enteroctopus dofleini PE=2 SV=1	--
	CGI_10010921	IPR000276; 7TM GPCR,Rhodopsin-like IPR017452; GPCR,Rhodopsin-like superfamily	GO:0007186; G-protein coupled receptor protein signaling pathway; Biological Process GO:0016021; integral to membrane; Cellular Component	HCRTR2, OX2R; hypocretin (orexin) receptor 2; K04239 hypocretin (orexin) receptor 2	OX2R_HUMAN Orexin receptor type 2 OS=Homo sapiens GN=HCRTR2 PE=2 SV=2	Q548Y0_HUMAN Hypocretin receptor-2 OS=Homo sapiens GN=HCRTR2 PE=2 SV=1	--
	CGI_10011059	IPR000276; 7TM GPCR,Rhodopsin-like IPR017452; GPCR,Rhodopsin-like superfamily	GO:0007186; G-protein coupled receptor protein signaling pathway; Biological Process GO:0016021; integral to membrane; Cellular Component	NA	NA	NA	NA
	CGI_10011273	IPR000276; 7TM GPCR,Rhodopsin-like IPR017452; GPCR,Rhodopsin-like superfamily IPR019427; 7TM GPCR, serpentine receptor class w, Srw	GO:0007186; G-protein coupled receptor protein signaling pathway; Biological Process GO:0016021; integral to membrane; Cellular Component	G protein-coupled receptor 142a-like; K08430 G protein-coupled receptor 142	FMAR_DROME FMRFamide receptor OS=Drosophila melanogaster GN=FR PE=2 SV=1	Q176T8_AEDAE G-protein coupled receptor OS=Aedes aegypti GN=AAEL006283 PE=4 SV=1	--
	CGI_10011274	IPR000276; 7TM GPCR,Rhodopsin-like IPR017452; GPCR,Rhodopsin-like superfamily IPR019427; 7TM GPCR, serpentine receptor class w, Srw	GO:0007186; G-protein coupled receptor protein signaling pathway; Biological Process GO:0016021; integral to membrane; Cellular Component	G protein-coupled receptor 142a-like; K08430 G protein-coupled receptor 142	FMAR_DROME FMRFamide receptor OS=Drosophila melanogaster GN=FR PE=2 SV=1	B3XXM6_BOMMO Neuropeptide receptor A13 OS=Bombyx mori GN=BNGR-A13 PE=2 SV=1	--
	CGI_10011275	IPR000276; 7TM GPCR,Rhodopsin-like IPR017452; GPCR,Rhodopsin-like superfamily IPR019427; 7TM GPCR, serpentine receptor class w, Srw	GO:0007186; G-protein coupled receptor protein signaling pathway; Biological Process GO:0016021; integral to membrane; Cellular Component	G protein-coupled receptor 142a-like; K08430 G protein-coupled receptor 142	FMAR_DROME FMRFamide receptor OS=Drosophila melanogaster GN=FR PE=2 SV=1	B3XXM6_BOMMO Neuropeptide receptor A13 OS=Bombyx mori GN=BNGR-A13 PE=2 SV=1	--
	CGI_10011276	IPR000276; 7TM GPCR,Rhodopsin-like IPR017452; GPCR,Rhodopsin-like superfamily IPR019427; 7TM GPCR, serpentine receptor class w, Srw	GO:0007186; G-protein coupled receptor protein signaling pathway; Biological Process GO:0016021; integral to membrane; Cellular Component	G protein-coupled receptor 142a-like; K08430 G protein-coupled receptor 142	FMAR_DROME FMRFamide receptor OS=Drosophila melanogaster GN=FR PE=2 SV=1	Q7RTK2_ANOGA Putative myosuppressin receptor OS=Anopheles gambiae str. PEST PE=2 SV=1	--
	CGI_10011300	IPR000276; 7TM GPCR,Rhodopsin-like IPR017452; GPCR,Rhodopsin-like superfamily	GO:0007186; G-protein coupled receptor protein signaling pathway; Biological Process GO:0016021; integral to membrane; Cellular Component	similar to trace amine receptor 1; K05051 trace amine associated receptor	NA	NA	NA
	CGI_10011339	IPR000276; 7TM GPCR,Rhodopsin-like IPR017452; GPCR,Rhodopsin-like superfamily	GO:0007186; G-protein coupled receptor protein signaling pathway; Biological Process GO:0016021; integral to membrane; Cellular Component	MTNR1B; melatonin receptor 1B; K04286 melatonin receptor 1B	GUTR1_DROME Gustatory receptor trehalose 1 OS=Drosophila melanogaster GN=Tre1 PE=1 SV=1	B4I0L7_DROSE GM12629 OS=Drosophila sechellia GN=GM12629 PE=3 SV=1	--
	CGI_10011406	IPR000276; 7TM GPCR,Rhodopsin-like IPR017452; GPCR,Rhodopsin-like superfamily	GO:0007186; G-protein coupled receptor protein signaling pathway; Biological Process GO:0016021; integral to membrane; Cellular Component	similar to octopamine receptor oamb; K04153 5-hydroxytryptamine receptor 1	AA2DA_DANRE Alpha-2Da adrenergic receptor OS=Danio rerio GN=adra2da PE=2 SV=1	Q0MUS4_HALDI Neuropeptide Y (Fragment) OS=Haliotis discus hannai PE=2 SV=1	--
	CGI_10011452	IPR000276; 7TM GPCR,Rhodopsin-like IPR017452; GPCR,Rhodopsin-like superfamily	GO:0007186; G-protein coupled receptor protein signaling pathway; Biological Process GO:0016021; integral to membrane; Cellular Component	cholecystokinin A receptor-like; K04194 cholecystokinin A receptor	CCKAR_XENLA Cholecystokinin receptor OS=Xenopus laevis GN=cckar PE=2 SV=1	C3Z118_BRAFL Putative uncharacterized protein OS=Branchiostoma floridae GN=BRAFLDRAFT_77391 PE=4 SV=1	--
	CGI_10011624	IPR000276; 7TM GPCR,Rhodopsin-like IPR017452; GPCR,Rhodopsin-like superfamily	GO:0007186; G-protein coupled receptor protein signaling pathway; Biological Process GO:0016021; integral to membrane; Cellular Component	KIF19, GPR142; kinesin family member 19; K08430 G protein-coupled receptor 142	GP139_HUMAN Probable G-protein coupled receptor 139 OS=Homo sapiens GN=GPR139 PE=2 SV=1	Q5TS06_ANOGA Putative GPCR class a orphan receptor 18 (AGAP005002-PB) OS=Anopheles gambiae GN=GPRNNA18 PE=3 SV=3	--
	CGI_10011645	IPR000276; 7TM GPCR,Rhodopsin-like IPR017452; GPCR,Rhodopsin-like superfamily	GO:0007186; G-protein coupled receptor protein signaling pathway; Biological Process GO:0016021; integral to membrane; Cellular Component	similar to galanin receptor type 1; K04230 galanin receptor 1	MTR1L_SHEEP Melatonin-related receptor OS=Ovis aries GN=GPR50 PE=2 SV=2	B7Q0V8_IXOSC G-protein coupled octopamine receptor, putative (Fragment) OS=Ixodes scapularis GN=IscW_ISCW009595 PE=4 SV=1	--
	CGI_10011717	IPR000276; 7TM GPCR,Rhodopsin-like IPR017452; GPCR,Rhodopsin-like superfamily	GO:0007186; G-protein coupled receptor protein signaling pathway; Biological Process GO:0016021; integral to membrane; Cellular Component	relaxin/insulin-like family peptide receptor 1; K04306 leucine-rich repeat-containing G protein-coupled receptor 7	GR101_LYMST G-protein coupled receptor GRL101 OS=Lymnaea stagnalis PE=2 SV=1	Q0IGY0_DROME IP11226p OS=Drosophila melanogaster GN=CG4187 PE=2 SV=1	--
	CGI_10011726	IPR019336;Rhodopsin-like GPCR transmembrane domain	NA	NA	TM145_MOUSE Transmembrane protein 145 OS=Mus musculus GN=Tmem145 PE=1 SV=1	B3MJ26_DROAN GF13279 OS=Drosophila ananassae GN=GF13279 PE=4 SV=1	--
	CGI_10011747	IPR000276; 7TM GPCR,Rhodopsin-like IPR000742; Epidermal growth factor-like, type 3 IPR006209; EGF IPR006210; Epidermal growth factor-like IPR017452; GPCR,Rhodopsin-like superfamily	GO:0005515; protein binding; Molecular Function GO:0007186; G-protein coupled receptor protein signaling pathway; Biological Process GO:0016021; integral to membrane; Cellular Component	LIN-12 protein, putative (EC:3.4.21.22 3.1.1.4 3.4.21.69 3.4.21.6 3.4.21.21); K02599 Notch	OPSD1_PATYE Rhodopsin, GQ-coupled OS=Patinopecten yessoensis GN=SCOP1 PE=1 SV=1	C3YEN5_BRAFL Putative uncharacterized protein OS=Branchiostoma floridae GN=BRAFLDRAFT_84207 PE=4 SV=1	--
	CGI_10011784	IPR000276; 7TM GPCR,Rhodopsin-like IPR017452; GPCR,Rhodopsin-like superfamily	GO:0007186; G-protein coupled receptor protein signaling pathway; Biological Process GO:0016021; integral to membrane; Cellular Component	hypothetical protein LOC756775; K04230 galanin receptor 1	NA	C4QHN2_SCHMA G-protein coupled receptor, putative (Fragment) OS=Schistosoma mansoni GN=Smp_162870 PE=4 SV=1	--
	CGI_10011804	IPR000276; 7TM GPCR,Rhodopsin-like IPR017452; GPCR,Rhodopsin-like superfamily	GO:0007186; G-protein coupled receptor protein signaling pathway; Biological Process GO:0016021; integral to membrane; Cellular Component	NA	NA	C4QGT1_SCHMA Rhodopsin-like orphan GPCR, putative OS=Schistosoma mansoni GN=Smp_072450 PE=4 SV=1	--
	CGI_10011969	IPR007751; Domain of unknown function DUF676, hydrolase-like IPR017452; GPCR,Rhodopsin-like superfamily	NA	Ppt2; palmitoyl-protein thioesterase 2 (EC:3.1.2.22); K01074 palmitoyl-protein thioesterase [EC:3.1.2.22]	PPT2_RAT Lysosomal thioesterase PPT2 OS=Rattus norvegicus GN=Ppt2 PE=2 SV=1	A5A8Z1_PIG Palmitoyl-protein thioesterase 2 (Fragment) OS=Sus scrofa GN=PPT2 PE=4 SV=1	--
	CGI_10011983	IPR000276; 7TM GPCR,Rhodopsin-like IPR017452; GPCR,Rhodopsin-like superfamily	GO:0007186; G-protein coupled receptor protein signaling pathway; Biological Process GO:0016021; integral to membrane; Cellular Component	similar to Mel 1a melatonin receptor; K04285 melatonin receptor 1A	MTR1L_MOUSE Melatonin-related receptor OS=Mus musculus GN=Gpr50 PE=2 SV=2	C3Y4N0_BRAFL Putative uncharacterized protein OS=Branchiostoma floridae GN=BRAFLDRAFT_73899 PE=3 SV=1	--
	CGI_10012064	IPR000276; 7TM GPCR,Rhodopsin-like IPR017452; GPCR,Rhodopsin-like superfamily	GO:0007186; G-protein coupled receptor protein signaling pathway; Biological Process GO:0016021; integral to membrane; Cellular Component	hypothetical protein; K04157 5-hydroxytryptamine receptor 2	DRD2_MELGA D(2) dopamine receptor OS=Meleagris gallopavo GN=DRD2 PE=2 SV=1	B0X0V2_CULQU Putative uncharacterized protein OS=Culex quinquefasciatus GN=CpipJ_CPIJ011883 PE=4 SV=1	--
	CGI_10012065	IPR000276; 7TM GPCR,Rhodopsin-like IPR017452; GPCR,Rhodopsin-like superfamily	GO:0007186; G-protein coupled receptor protein signaling pathway; Biological Process GO:0016021; integral to membrane; Cellular Component	Htr2a, E030013E04, Htr-2, Htr2, MGC124301, MGC124302; 5-hydroxytryptamine (serotonin) receptor 2A; K04157 5-hydroxytryptamine receptor 2	5HT2A_MOUSE 5-hydroxytryptamine receptor 2A OS=Mus musculus GN=Htr2a PE=2 SV=1	B4M512_DROVI GJ10131 OS=Drosophila virilis GN=GJ10131 PE=3 SV=1	--
	CGI_10012154	IPR000276; 7TM GPCR,Rhodopsin-like IPR017452; GPCR,Rhodopsin-like superfamily	GO:0007186; G-protein coupled receptor protein signaling pathway; Biological Process GO:0016021; integral to membrane; Cellular Component	similar to B1 bradykinin receptor; K03915 bradykinin receptor B1	CCR5_CANFA C-C chemokine receptor type 5 OS=Canis familiaris GN=CCR5 PE=2 SV=1	NA	--
	CGI_10012177	IPR000276; 7TM GPCR,Rhodopsin-like IPR017452; GPCR,Rhodopsin-like superfamily	GO:0007186; G-protein coupled receptor protein signaling pathway; Biological Process GO:0016021; integral to membrane; Cellular Component	cckbr, CCK-XL, cckar, cckar-A; cholecystokinin B receptor; K04194 cholecystokinin A receptor	CCKAR_XENLA Cholecystokinin receptor OS=Xenopus laevis GN=cckar PE=2 SV=1	C3YGE1_BRAFL Putative uncharacterized protein OS=Branchiostoma floridae GN=BRAFLDRAFT_92885 PE=4 SV=1	--
	CGI_10012214	IPR000276; 7TM GPCR,Rhodopsin-like IPR017452; GPCR,Rhodopsin-like superfamily	GO:0007186; G-protein coupled receptor protein signaling pathway; Biological Process GO:0016021; integral to membrane; Cellular Component	hypothetical protein; K04285 melatonin receptor 1A	MTR1A_PHOSU Melatonin receptor type 1A OS=Phodopus sungorus GN=MTNR1A PE=2 SV=2	C3Y4N0_BRAFL Putative uncharacterized protein OS=Branchiostoma floridae GN=BRAFLDRAFT_73899 PE=3 SV=1	--
	CGI_10012240	IPR000276; 7TM GPCR,Rhodopsin-like IPR017452; GPCR,Rhodopsin-like superfamily	GO:0007186; G-protein coupled receptor protein signaling pathway; Biological Process GO:0016021; integral to membrane; Cellular Component	similar to Dopamine 2-like receptor CG33517-PA; K14049 dopamine D2-like receptor	AA2BR_CHICK Adenosine receptor A2b OS=Gallus gallus GN=ADORA2B PE=2 SV=1	A7T260_NEMVE Predicted protein OS=Nematostella vectensis GN=v1g221220 PE=3 SV=1	--
	CGI_10012268	IPR000276; 7TM GPCR,Rhodopsin-like IPR017452; GPCR,Rhodopsin-like superfamily	GO:0007186; G-protein coupled receptor protein signaling pathway; Biological Process GO:0016021; integral to membrane; Cellular Component	neuropeptide FF receptor 1; K04240 neuropeptide FF receptor 1	NPFF1_RAT Neuropeptide FF receptor 1 OS=Rattus norvegicus GN=Npffr1 PE=1 SV=1	C3Z606_BRAFL Putative uncharacterized protein (Fragment) OS=Branchiostoma floridae GN=BRAFLDRAFT_174934 PE=3 SV=1	--
	CGI_10012269	IPR000276; 7TM GPCR,Rhodopsin-like IPR017452; GPCR,Rhodopsin-like superfamily	GO:0007186; G-protein coupled receptor protein signaling pathway; Biological Process GO:0016021; integral to membrane; Cellular Component	similar to Tachykinin-like receptor at 99D CG7887-PA; K04225 tachykinin-like receptor	QRFPR_HUMAN Pyroglutamylated RFamide peptide receptor OS=Homo sapiens GN=QRFPR PE=1 SV=2	C3Z602_BRAFL Putative uncharacterized protein OS=Branchiostoma floridae GN=BRAFLDRAFT_65992 PE=4 SV=1	--
	CGI_10012279	IPR000276; 7TM GPCR,Rhodopsin-like IPR017452; GPCR,Rhodopsin-like superfamily	GO:0007186; G-protein coupled receptor protein signaling pathway; Biological Process GO:0016021; integral to membrane; Cellular Component	hypothetical protein; K04195 cholecystokinin B receptor	CCKAR_XENLA Cholecystokinin receptor OS=Xenopus laevis GN=cckar PE=2 SV=1	C3YT65_BRAFL Putative uncharacterized protein (Fragment) OS=Branchiostoma floridae GN=BRAFLDRAFT_156093 PE=3 SV=1	--
	CGI_10012288	IPR000276; 7TM GPCR,Rhodopsin-like IPR000611; Neuropeptide Y receptor IPR017452; GPCR,Rhodopsin-like superfamily	GO:0004983; neuropeptide Y receptor activity; Molecular Function GO:0007186; G-protein coupled receptor protein signaling pathway; Biological Process GO:0016021; integral to membrane; Cellular Component	gpr83.2; G protein-coupled receptor 83; K04210 G protein-coupled receptor 83	GPR83_MOUSE Probable G-protein coupled receptor 83 OS=Mus musculus GN=Gpr83 PE=2 SV=2	Q5PQ74_XENLA LOC495959 protein OS=Xenopus laevis GN=gpr83.2 PE=2 SV=1	--
	CGI_10012448	IPR000276; 7TM GPCR,Rhodopsin-like IPR017452; GPCR,Rhodopsin-like superfamily	GO:0007186; G-protein coupled receptor protein signaling pathway; Biological Process GO:0016021; integral to membrane; Cellular Component	similar to neurotensin receptor 1; K04211 neurotensin receptor 1	AGTRB_MOUSE Type-1B angiotensin II receptor OS=Mus musculus GN=Agtr1b PE=2 SV=1	C4QGT1_SCHMA Rhodopsin-like orphan GPCR, putative OS=Schistosoma mansoni GN=Smp_072450 PE=4 SV=1	--
	CGI_10012463	IPR000276; 7TM GPCR,Rhodopsin-like IPR017452; GPCR,Rhodopsin-like superfamily	GO:0007186; G-protein coupled receptor protein signaling pathway; Biological Process GO:0016021; integral to membrane; Cellular Component	similar to alpha-2A-adrenergic receptor; K04138 adrenergic receptor alpha-2A	ADRA2_CARAU Alpha-2 adrenergic receptor OS=Carassius auratus PE=3 SV=1	Q4S2T0_TETNG Chromosome 17 SCAF14760, whole genome shotgun sequence. (Fragment) OS=Tetraodon nigroviridis GN=GSTENG00024947001 PE=3 SV=1	--
	CGI_10012487	IPR017452; GPCR,Rhodopsin-like superfamily	NA	NA	NA	B3MR14_DROAN GF21084 OS=Drosophila ananassae GN=GF21084 PE=4 SV=1	NA
	CGI_10012534	IPR000276; 7TM GPCR,Rhodopsin-like IPR001817; Vasopressin receptor IPR017452; GPCR,Rhodopsin-like superfamily	GO:0005000; vasopressin receptor activity; Molecular Function GO:0007186; G-protein coupled receptor protein signaling pathway; Biological Process GO:0016021; integral to membrane; Cellular Component	similar to Vasopressin V1b Receptor; K04227 arginine vasopressin receptor 1B	ANR_EISFO Annetocin receptor OS=Eisenia foetida GN=anr PE=2 SV=1	Q25396_LYMST Conopressin receptor OS=Lymnaea stagnalis GN=LSCPR PE=2 SV=1	--
	CGI_10012538	IPR000276; 7TM GPCR,Rhodopsin-like IPR017452; GPCR,Rhodopsin-like superfamily	GO:0007186; G-protein coupled receptor protein signaling pathway; Biological Process GO:0016021; integral to membrane; Cellular Component	similar to Dopamine 2-like receptor CG33517-PA; K14049 dopamine D2-like receptor	DRD2L_DROME Dopamine D2-like receptor OS=Drosophila melanogaster GN=D2R PE=2 SV=1	Q0MUS4_HALDI Neuropeptide Y (Fragment) OS=Haliotis discus hannai PE=2 SV=1	--
	CGI_10012564	IPR000276; 7TM GPCR,Rhodopsin-like IPR002231; 5-Hydroxytryptamine receptor IPR017452; GPCR,Rhodopsin-like superfamily	GO:0007186; G-protein coupled receptor protein signaling pathway; Biological Process GO:0016021; integral to membrane; Cellular Component	class A rhodopsin-like G-protein coupled receptor GPR5ht2, putative (EC:2.7.10.2); K04153 5-hydroxytryptamine receptor 1	5HTR_LYMST 5-hydroxytryptamine receptor OS=Lymnaea stagnalis PE=2 SV=1	O76267_APLCA G-protein-coupled 5-hydroxytryptamine receptor OS=Aplysia californica GN=5-HTap1 PE=2 SV=1	--
	CGI_10012590	IPR019336;Rhodopsin-like GPCR transmembrane domain	NA	NA	GP180_HUMAN Integral membrane protein GPR180 OS=Homo sapiens GN=GPR180 PE=2 SV=1	C3ZWY0_BRAFL Putative uncharacterized protein OS=Branchiostoma floridae GN=BRAFLDRAFT_244305 PE=4 SV=1	--
	CGI_10012891	IPR000276; 7TM GPCR,Rhodopsin-like IPR017452; GPCR,Rhodopsin-like superfamily	GO:0007186; G-protein coupled receptor protein signaling pathway; Biological Process GO:0016021; integral to membrane; Cellular Component	allatostatin receptor, putative (EC:2.7.11.14); K04233 allatostatin receptor	P2RY4_RAT P2Y purinoceptor 4 OS=Rattus norvegicus GN=P2ry4 PE=2 SV=1	B3XXN1_BOMMO Neuropeptide receptor A18 OS=Bombyx mori GN=BNGR-A18 PE=2 SV=1	--
	CGI_10013005	IPR000276; 7TM GPCR,Rhodopsin-like IPR017452; GPCR,Rhodopsin-like superfamily	GO:0007186; G-protein coupled receptor protein signaling pathway; Biological Process GO:0016021; integral to membrane; Cellular Component	HTR2B, 5-HT2B; 5-hydroxytryptamine (serotonin) receptor 2B; K04157 5-hydroxytryptamine receptor 2	5HT2B_HUMAN 5-hydroxytryptamine receptor 2B OS=Homo sapiens GN=HTR2B PE=1 SV=1	A3RL34_CAVPO 5-HT2b serotonin receptor OS=Cavia porcellus PE=2 SV=1	--
	CGI_10013023	IPR000276; 7TM GPCR,Rhodopsin-like IPR017452; GPCR,Rhodopsin-like superfamily	GO:0007186; G-protein coupled receptor protein signaling pathway; Biological Process GO:0016021; integral to membrane; Cellular Component	NA	NA	NA	NA
	CGI_10013048	IPR000276; 7TM GPCR,Rhodopsin-like IPR017452; GPCR,Rhodopsin-like superfamily	GO:0007186; G-protein coupled receptor protein signaling pathway; Biological Process GO:0016021; integral to membrane; Cellular Component	octopamine receptor oamb, putative (EC:2.7.10.2); K04165 Octopamine receptor	OAR_BOMMO Octopamine receptor OS=Bombyx mori PE=2 SV=1	B7PJX6_IXOSC Octopamine receptor oamb, putative (Fragment) OS=Ixodes scapularis GN=IscW_ISCW003835 PE=3 SV=1	--
	CGI_10013158	IPR000276; 7TM GPCR,Rhodopsin-like IPR017452; GPCR,Rhodopsin-like superfamily	GO:0007186; G-protein coupled receptor protein signaling pathway; Biological Process GO:0016021; integral to membrane; Cellular Component	GALR2; galanin receptor 2; K04231 galanin receptor 2	GALR2_MOUSE Galanin receptor type 2 OS=Mus musculus GN=Galr2 PE=2 SV=1	B2CL08_CHICK Galanin receptor 2 OS=Gallus gallus GN=GALR2 PE=2 SV=1	--
	CGI_10013294	IPR000276; 7TM GPCR,Rhodopsin-like IPR017452; GPCR,Rhodopsin-like superfamily	GO:0007186; G-protein coupled receptor protein signaling pathway; Biological Process GO:0016021; integral to membrane; Cellular Component	beta-2 adrenergic receptor-like; K04142 adrenergic receptor beta-2	ADRB2_MESAU Beta-2 adrenergic receptor OS=Mesocricetus auratus GN=ADRB2 PE=1 SV=1	Q7PRZ2_ANOGA Putative GPCR class a orphan receptor 10 (AGAP000369-PA) OS=Anopheles gambiae GN=GPRNNA10 PE=3 SV=3	--
	CGI_10013338	IPR000276; 7TM GPCR,Rhodopsin-like IPR017452; GPCR,Rhodopsin-like superfamily IPR019427; 7TM GPCR, serpentine receptor class w, Srw	GO:0007186; G-protein coupled receptor protein signaling pathway; Biological Process GO:0016021; integral to membrane; Cellular Component	probable G-protein coupled receptor 139-like; K08428 G protein-coupled receptor 139	GP139_RAT Probable G-protein coupled receptor 139 OS=Rattus norvegicus GN=Gpr139 PE=2 SV=1	Q7RTK2_ANOGA Putative myosuppressin receptor OS=Anopheles gambiae str. PEST PE=2 SV=1	--
	CGI_10013409	IPR017452; GPCR,Rhodopsin-like superfamily IPR019427; 7TM GPCR, serpentine receptor class w, Srw	NA	NA	NA	Q18475_CAEEL Protein C35A5.7, partially confirmed by transcript evidence OS=Caenorhabditis elegans GN=C35A5.7 PE=2 SV=2	NA
	CGI_10013411	IPR000276; 7TM GPCR,Rhodopsin-like IPR017452; GPCR,Rhodopsin-like superfamily IPR019427; 7TM GPCR, serpentine receptor class w, Srw	GO:0007186; G-protein coupled receptor protein signaling pathway; Biological Process GO:0016021; integral to membrane; Cellular Component	similar to G protein-coupled receptor 139; K08428 G protein-coupled receptor 139	FMAR_DROME FMRFamide receptor OS=Drosophila melanogaster GN=FR PE=2 SV=1	Q7RTK2_ANOGA Putative myosuppressin receptor OS=Anopheles gambiae str. PEST PE=2 SV=1	--
	CGI_10013413	IPR000276; 7TM GPCR,Rhodopsin-like IPR017452; GPCR,Rhodopsin-like superfamily	GO:0007186; G-protein coupled receptor protein signaling pathway; Biological Process GO:0016021; integral to membrane; Cellular Component	GG18661 gene product from transcript GG18661-RA; K04233 allatostatin receptor	KISSR_RAT KiSS-1 receptor OS=Rattus norvegicus GN=Kiss1r PE=2 SV=2	Q9NFV0_LYMST G-protein coupled receptor OS=Lymnaea stagnalis GN=orph 4 PE=3 SV=1	--
	CGI_10013414	IPR000276; 7TM GPCR,Rhodopsin-like IPR000405; Galanin receptor IPR017452; GPCR,Rhodopsin-like superfamily	GO:0004966; galanin receptor activity; Molecular Function GO:0007186; G-protein coupled receptor protein signaling pathway; Biological Process GO:0016021; integral to membrane; Cellular Component	allatostatin receptor, putative (EC:2.7.11.14); K04233 allatostatin receptor	GALR2_RAT Galanin receptor type 2 OS=Rattus norvegicus GN=Galr2 PE=2 SV=1	Q9NFV2_LYMST G-protein coupled receptor OS=Lymnaea stagnalis GN=orph 2 PE=3 SV=1	--
	CGI_10013437	IPR000276; 7TM GPCR,Rhodopsin-like IPR017452; GPCR,Rhodopsin-like superfamily	GO:0007186; G-protein coupled receptor protein signaling pathway; Biological Process GO:0016021; integral to membrane; Cellular Component	similar to beta adrenergic receptor; K04163 5-hydroxytryptamine receptor 7	OPSD1_PATYE Rhodopsin, GQ-coupled OS=Patinopecten yessoensis GN=SCOP1 PE=1 SV=1	C3Y0C6_BRAFL Putative uncharacterized protein OS=Branchiostoma floridae GN=BRAFLDRAFT_121525 PE=4 SV=1	--
	CGI_10013522	IPR000276; 7TM GPCR,Rhodopsin-like IPR017452; GPCR,Rhodopsin-like superfamily	GO:0007186; G-protein coupled receptor protein signaling pathway; Biological Process GO:0016021; integral to membrane; Cellular Component	GPRLKK; putative leukokinin receptor (AGAP010851-PA); K14071 leucokinin receptor	NK3R_HUMAN Neuromedin-K receptor OS=Homo sapiens GN=TACR3 PE=2 SV=1	Q694V6_ANOST Myokinin receptor OS=Anopheles stephensi PE=2 SV=1	--
	CGI_10013541	IPR000276; 7TM GPCR,Rhodopsin-like IPR001760; Opsin IPR017452; GPCR,Rhodopsin-like superfamily	GO:0007186; G-protein coupled receptor protein signaling pathway; Biological Process GO:0007601; visual perception; Biological Process GO:0016021; integral to membrane; Cellular Component	OPN4, OPN4-2; opsin 4; K04255 r-opsin	OPSD1_PATYE Rhodopsin, GQ-coupled OS=Patinopecten yessoensis GN=SCOP1 PE=1 SV=1	Q8T359_PLADU Rhabdomeric opsin OS=Platynereis dumerilii GN=r-opsin PE=2 SV=1	--
	CGI_10013609	IPR000276; 7TM GPCR,Rhodopsin-like IPR017452; GPCR,Rhodopsin-like superfamily	GO:0007186; G-protein coupled receptor protein signaling pathway; Biological Process GO:0016021; integral to membrane; Cellular Component	NA	V1AR_MICOH Vasopressin V1a receptor OS=Microtus ochrogaster GN=Avpr1a PE=3 SV=1	Q0MUS4_HALDI Neuropeptide Y (Fragment) OS=Haliotis discus hannai PE=2 SV=1	--
	CGI_10013725	IPR017452; GPCR,Rhodopsin-like superfamily IPR019427; 7TM GPCR, serpentine receptor class w, Srw	NA	hypothetical protein; K04230 galanin receptor 1	YWZ5_CAEEL Probable G-protein coupled receptor C02B8.5 OS=Caenorhabditis elegans GN=C02B8.5 PE=3 SV=2	B7PH88_IXOSC Transmembrane domains-containing protein OS=Ixodes scapularis GN=IscW_ISCW017866 PE=4 SV=1	--
	CGI_10013746	IPR000276; 7TM GPCR,Rhodopsin-like IPR017452; GPCR,Rhodopsin-like superfamily	GO:0007186; G-protein coupled receptor protein signaling pathway; Biological Process GO:0016021; integral to membrane; Cellular Component	G protein-coupled receptor 142a-like; K08430 G protein-coupled receptor 142	CCR1_HUMAN C-C chemokine receptor type 1 OS=Homo sapiens GN=CCR1 PE=1 SV=1	B3XXN1_BOMMO Neuropeptide receptor A18 OS=Bombyx mori GN=BNGR-A18 PE=2 SV=1	--
	CGI_10013919	IPR000276; 7TM GPCR,Rhodopsin-like IPR017452; GPCR,Rhodopsin-like superfamily	GO:0007186; G-protein coupled receptor protein signaling pathway; Biological Process GO:0016021; integral to membrane; Cellular Component	similar to allatostatin receptor; K04233 allatostatin receptor	V1AR_MICOH Vasopressin V1a receptor OS=Microtus ochrogaster GN=Avpr1a PE=3 SV=1	C3XPL1_BRAFL Putative uncharacterized protein (Fragment) OS=Branchiostoma floridae GN=BRAFLDRAFT_208548 PE=3 SV=1	--
	CGI_10014083	IPR000276; 7TM GPCR,Rhodopsin-like IPR017452; GPCR,Rhodopsin-like superfamily	GO:0007186; G-protein coupled receptor protein signaling pathway; Biological Process GO:0016021; integral to membrane; Cellular Component	pr2y4l, si:bz46j2.9, si:rp71-46j2.9; pyrimidinergic receptor P2Y, G-protein coupled, 4-like; K04271 pyrimidinergic receptor P2Y, G protein-coupled, 4	YT66_CAEEL Probable G-protein coupled receptor B0563.6 OS=Caenorhabditis elegans GN=B0563.6 PE=2 SV=2	Q7Q7V7_ANOGA Putative GPCR class a orphan receptor 17 (AGAP005001-PB) OS=Anopheles gambiae GN=GPRNNA17 PE=3 SV=2	--
	CGI_10014160	IPR000276; 7TM GPCR,Rhodopsin-like IPR000611; Neuropeptide Y receptor IPR017452; GPCR,Rhodopsin-like superfamily	GO:0004983; neuropeptide Y receptor activity; Molecular Function GO:0007186; G-protein coupled receptor protein signaling pathway; Biological Process GO:0016021; integral to membrane; Cellular Component	galanin receptor type 2-like; K04231 galanin receptor 2	GALR2_MOUSE Galanin receptor type 2 OS=Mus musculus GN=Galr2 PE=2 SV=1	B7Q4D1_IXOSC G protein-coupled receptor, putative OS=Ixodes scapularis GN=IscW_ISCW020998 PE=4 SV=1	--
	CGI_10014188	IPR000276; 7TM GPCR,Rhodopsin-like IPR017452; GPCR,Rhodopsin-like superfamily	GO:0007186; G-protein coupled receptor protein signaling pathway; Biological Process GO:0016021; integral to membrane; Cellular Component	galanin receptor 2-like; K04231 galanin receptor 2	GALR2_HUMAN Galanin receptor type 2 OS=Homo sapiens GN=GALR2 PE=1 SV=1	C3Z630_BRAFL Putative uncharacterized protein OS=Branchiostoma floridae GN=BRAFLDRAFT_65962 PE=3 SV=1	--
	CGI_10014189	IPR000276; 7TM GPCR,Rhodopsin-like IPR017452; GPCR,Rhodopsin-like superfamily	GO:0007186; G-protein coupled receptor protein signaling pathway; Biological Process GO:0016021; integral to membrane; Cellular Component	serotonin receptor, putative (EC:2.7.10.2); K04153 5-hydroxytryptamine receptor 1	ADA2A_RAT Alpha-2A adrenergic receptor OS=Rattus norvegicus GN=Adra2a PE=2 SV=2	B7P9P1_IXOSC Serotonin receptor, putative OS=Ixodes scapularis GN=IscW_ISCW017050 PE=3 SV=1	NA
	CGI_10014191	IPR000276; 7TM GPCR,Rhodopsin-like IPR000611; Neuropeptide Y receptor IPR017452; GPCR,Rhodopsin-like superfamily	GO:0004983; neuropeptide Y receptor activity; Molecular Function GO:0007186; G-protein coupled receptor protein signaling pathway; Biological Process GO:0016021; integral to membrane; Cellular Component	hypothetical LOC580668; K08378 G protein-coupled receptor 103	OX2R_MOUSE Orexin receptor type 2 OS=Mus musculus GN=Hcrtr2 PE=2 SV=2	C3ZRZ1_BRAFL Putative uncharacterized protein (Fragment) OS=Branchiostoma floridae GN=BRAFLDRAFT_105826 PE=3 SV=1	--
	CGI_10014246	IPR000276; 7TM GPCR,Rhodopsin-like IPR000859; CUB IPR017452; GPCR,Rhodopsin-like superfamily	GO:0007186; G-protein coupled receptor protein signaling pathway; Biological Process GO:0016021; integral to membrane; Cellular Component	Cubn, GP280, IFCR, MGA1; cubilin (intrinsic factor-cobalamin receptor); K14616 cubilin	CUBN_RAT Cubilin OS=Rattus norvegicus GN=Cubn PE=1 SV=2	C3XSR5_BRAFL Putative uncharacterized protein (Fragment) OS=Branchiostoma floridae GN=BRAFLDRAFT_143777 PE=4 SV=1	--
	CGI_10014262	IPR000276; 7TM GPCR,Rhodopsin-like IPR017452; GPCR,Rhodopsin-like superfamily	GO:0007186; G-protein coupled receptor protein signaling pathway; Biological Process GO:0016021; integral to membrane; Cellular Component	hcrtr2; hypocretin (orexin) receptor 2; K04239 hypocretin (orexin) receptor 2	OX1R_MOUSE Orexin receptor type 1 OS=Mus musculus GN=Hcrtr1 PE=2 SV=2	B2RU43_MOUSE Hypocretin (Orexin) receptor 2 OS=Mus musculus GN=Hcrtr2 PE=2 SV=1	--
	CGI_10014290	IPR000276; 7TM GPCR,Rhodopsin-like IPR017452; GPCR,Rhodopsin-like superfamily	GO:0007186; G-protein coupled receptor protein signaling pathway; Biological Process GO:0016021; integral to membrane; Cellular Component	adrb2, adrb2r, adrbr, b2ar, bar, beta2ar; adrenergic, beta-2-, receptor, surface; K04142 adrenergic receptor beta-2	ADB4C_MELGA Beta-4C adrenergic receptor OS=Meleagris gallopavo GN=ADRB4C PE=2 SV=1	Q6PA75_XENLA MGC68724 protein OS=Xenopus laevis GN=MGC68724 PE=2 SV=1	--
	CGI_10014305	IPR000276; 7TM GPCR,Rhodopsin-like IPR000742; Epidermal growth factor-like, type 3 IPR001881; EGF-like calcium-binding IPR006210; Epidermal growth factor-like IPR013091; EGF calcium-binding IPR013094; Alpha/beta hydrolase fold-3 IPR015919; Cadherin-like IPR017452; GPCR,Rhodopsin-like superfamily	GO:0005509; calcium ion binding; Molecular Function GO:0005515; protein binding; Molecular Function GO:0007186; G-protein coupled receptor protein signaling pathway; Biological Process GO:0008152; metabolic process; Biological Process GO:0016020; membrane; Cellular Component GO:0016021; integral to membrane; Cellular Component GO:0016787; hydrolase activity; Molecular Function	abhd12, MGC153367, zgc:153367; abhydrolase domain containing 12 (EC:3.1.1.23); K13704 abhydrolase domain-containing protein 12 [EC:3.1.1.23]	ABD12_DANRE Monoacylglycerol lipase ABHD12 OS=Danio rerio GN=abhd12 PE=2 SV=1	C1C095_9MAXI Abhydrolase domain-containing protein 12 OS=Caligus clemensi GN=ABD12 PE=2 SV=1	--
	CGI_10014306	IPR000276; 7TM GPCR,Rhodopsin-like IPR017452; GPCR,Rhodopsin-like superfamily	GO:0007186; G-protein coupled receptor protein signaling pathway; Biological Process GO:0016021; integral to membrane; Cellular Component	motilin receptor-like; K05266 motilin receptor	OPSD1_PATYE Rhodopsin, GQ-coupled OS=Patinopecten yessoensis GN=SCOP1 PE=1 SV=1	A7RU57_NEMVE Predicted protein OS=Nematostella vectensis GN=v1g240722 PE=3 SV=1	--
	CGI_10014434	IPR000276; 7TM GPCR,Rhodopsin-like IPR017452; GPCR,Rhodopsin-like superfamily	GO:0007186; G-protein coupled receptor protein signaling pathway; Biological Process GO:0016021; integral to membrane; Cellular Component	NA	NA	NA	NA
	CGI_10014496	IPR000276; 7TM GPCR,Rhodopsin-like IPR017452; GPCR,Rhodopsin-like superfamily	GO:0007186; G-protein coupled receptor protein signaling pathway; Biological Process GO:0016021; integral to membrane; Cellular Component	GJ11567 gene product from transcript GJ11567-RA; K04209 neuropeptide Y receptor, invertebrate	CCKAR_RAT Cholecystokinin receptor type A OS=Rattus norvegicus GN=Cckar PE=1 SV=1	C4PX91_SCHMA G-protein coupled receptor, putative OS=Schistosoma mansoni GN=Smp_000900 PE=3 SV=1	--
	CGI_10014567	IPR000276; 7TM GPCR,Rhodopsin-like IPR000998; MAM domain IPR001611; Leucine-rich repeat IPR003591; Leucine-rich repeat, typical subtype IPR017452; GPCR,Rhodopsin-like superfamily	GO:0005515; protein binding; Molecular Function GO:0007186; G-protein coupled receptor protein signaling pathway; Biological Process GO:0016020; membrane; Cellular Component GO:0016021; integral to membrane; Cellular Component	hypothetical protein ; K04306 leucine-rich repeat-containing G protein-coupled receptor 7	GR101_LYMST G-protein coupled receptor GRL101 OS=Lymnaea stagnalis PE=2 SV=1	B7QDQ2_IXOSC Putative uncharacterized protein OS=Ixodes scapularis GN=IscW_ISCW013383 PE=4 SV=1	--
	CGI_10014655	IPR000276; 7TM GPCR,Rhodopsin-like IPR017452; GPCR,Rhodopsin-like superfamily	GO:0007186; G-protein coupled receptor protein signaling pathway; Biological Process GO:0016021; integral to membrane; Cellular Component	opsin 4; K04255 r-opsin	OPSD1_PATYE Rhodopsin, GQ-coupled OS=Patinopecten yessoensis GN=SCOP1 PE=1 SV=1	C1K2X1_LIMPO Opsin 5 OS=Limulus polyphemus PE=2 SV=1	--
	CGI_10014730	IPR000276; 7TM GPCR,Rhodopsin-like IPR017452; GPCR,Rhodopsin-like superfamily	GO:0007186; G-protein coupled receptor protein signaling pathway; Biological Process GO:0016021; integral to membrane; Cellular Component	similar to gastrin; K04195 cholecystokinin B receptor	NPY4R_MOUSE Neuropeptide Y receptor type 4 OS=Mus musculus GN=Ppyr1 PE=2 SV=1	Q6Y6A5_SQUAC NPY receptor Y6 OS=Squalus acanthias PE=3 SV=1	--
	CGI_10014814	IPR000276; 7TM GPCR,Rhodopsin-like IPR017452; GPCR,Rhodopsin-like superfamily	GO:0007186; G-protein coupled receptor protein signaling pathway; Biological Process GO:0016021; integral to membrane; Cellular Component	hypothetical LOC494705; K04180 C-C chemokine receptor type 5	NMUR1_MOUSE Neuromedin-U receptor 1 OS=Mus musculus GN=Nmur1 PE=2 SV=1	Q640C1_XENLA LOC494705 protein OS=Xenopus laevis GN=LOC494705 PE=2 SV=1	--
	CGI_10014815	IPR000276; 7TM GPCR,Rhodopsin-like IPR017452; GPCR,Rhodopsin-like superfamily	GO:0007186; G-protein coupled receptor protein signaling pathway; Biological Process GO:0016021; integral to membrane; Cellular Component	similar to G protein-coupled receptor 54; K08374 KISS1 receptor	NMUR1_MOUSE Neuromedin-U receptor 1 OS=Mus musculus GN=Nmur1 PE=2 SV=1	Q7QKJ0_ANOGA Putative allatostatin receptor 3 (AGAP010486-PA) (Fragment) OS=Anopheles gambiae GN=GPRALS3 PE=3 SV=2	--
	CGI_10014872	IPR000276; 7TM GPCR,Rhodopsin-like IPR006849; IKI3 IPR011046; WD40 repeat-like-containing domain IPR017452; GPCR,Rhodopsin-like superfamily	GO:0005515; protein binding; Molecular Function GO:0007186; G-protein coupled receptor protein signaling pathway; Biological Process GO:0016021; integral to membrane; Cellular Component	IKBKAP; inhibitor of kappa light polypeptide gene enhancer in B-cells, kinase complex-associated protein; K11373 elongator complex protein 1	ELP1_HUMAN Elongator complex protein 1 OS=Homo sapiens GN=IKBKAP PE=1 SV=3	Q4LE38_HUMAN IKBKAP variant protein (Fragment) OS=Homo sapiens GN=IKBKAP variant protein PE=1 SV=1	--
	CGI_10014887	IPR000276; 7TM GPCR,Rhodopsin-like IPR017452; GPCR,Rhodopsin-like superfamily IPR019427; 7TM GPCR, serpentine receptor class w, Srw	GO:0007186; G-protein coupled receptor protein signaling pathway; Biological Process GO:0016021; integral to membrane; Cellular Component	SSTR2; somatostatin receptor 2; K04218 somatostatin receptor 2	FMAR_DROME FMRFamide receptor OS=Drosophila melanogaster GN=FR PE=2 SV=1	Q1MW82_BOMMO FMRFamide receptor OS=Bombyx mori GN=BRFaR PE=2 SV=1	--
	CGI_10014913	IPR000276; 7TM GPCR,Rhodopsin-like IPR017452; GPCR,Rhodopsin-like superfamily	GO:0007186; G-protein coupled receptor protein signaling pathway; Biological Process GO:0016021; integral to membrane; Cellular Component	similar to neurotensin receptor 1 (high affinity); K04211 neurotensin receptor 1	FMAR_DROME FMRFamide receptor OS=Drosophila melanogaster GN=FR PE=2 SV=1	Q1EHB5_ANOGA FMRF amide receptor OS=Anopheles gambiae PE=2 SV=1	--
	CGI_10014939	IPR000276; 7TM GPCR,Rhodopsin-like IPR001817; Vasopressin receptor IPR017452; GPCR,Rhodopsin-like superfamily	GO:0005000; vasopressin receptor activity; Molecular Function GO:0007186; G-protein coupled receptor protein signaling pathway; Biological Process GO:0016021; integral to membrane; Cellular Component	cardioacceleratory peptide receptor; K08376 neuropeptide S receptor 1	CCAPR_DROME Cardioacceleratory peptide receptor OS=Drosophila melanogaster GN=CcapR PE=1 SV=3	A3RE80_TRICA Cardioactive peptide receptor 2 OS=Tribolium castaneum GN=ccapr2 PE=2 SV=1	--
	CGI_10014948	IPR000276; 7TM GPCR,Rhodopsin-like IPR000995; Muscarinic acetylcholine receptor IPR017452; GPCR,Rhodopsin-like superfamily	GO:0004981; muscarinic acetylcholine receptor activity; Molecular Function GO:0007186; G-protein coupled receptor protein signaling pathway; Biological Process GO:0016020; membrane; Cellular Component GO:0016021; integral to membrane; Cellular Component	similar to CG7918-PA; K04134 muscarinic acetylcholine receptor	ACM2_CAEEL Probable muscarinic acetylcholine receptor gar-2 OS=Caenorhabditis elegans GN=gar-2 PE=2 SV=3	B4M151_DROVI GJ24157 OS=Drosophila virilis GN=GJ24157 PE=3 SV=1	--
	CGI_10015015	IPR000276; 7TM GPCR,Rhodopsin-like IPR017452; GPCR,Rhodopsin-like superfamily	GO:0007186; G-protein coupled receptor protein signaling pathway; Biological Process GO:0016021; integral to membrane; Cellular Component	galanin receptor type 2-like; K04231 galanin receptor 2	CAPAR_DROME Neuropeptides capa receptor OS=Drosophila melanogaster GN=capaR PE=2 SV=3	C4Q8D7_SCHMA Rhodopsin-like orphan GPCR, putative OS=Schistosoma mansoni GN=Smp_041700 PE=4 SV=1	--
	CGI_10015016	IPR000276; 7TM GPCR,Rhodopsin-like IPR017452; GPCR,Rhodopsin-like superfamily	GO:0007186; G-protein coupled receptor protein signaling pathway; Biological Process GO:0016021; integral to membrane; Cellular Component	similar to kappa opioid receptor; K04214 opioid receptor kappa 1	CLTR1_CAVPO Cysteinyl leukotriene receptor 1 OS=Cavia porcellus GN=CYSLTR1 PE=2 SV=1	B2ZF97_9BILA GPCR OS=Philodina roseola PE=4 SV=1	--
	CGI_10015047	IPR000276; 7TM GPCR,Rhodopsin-like IPR017452; GPCR,Rhodopsin-like superfamily	GO:0007186; G-protein coupled receptor protein signaling pathway; Biological Process GO:0016021; integral to membrane; Cellular Component	cioR, CCKAR; cioR protein; K04194 cholecystokinin A receptor	CCKAR_RAT Cholecystokinin receptor type A OS=Rattus norvegicus GN=Cckar PE=1 SV=1	Q70SX9_CIOIN Putative cionin receptor OS=Ciona intestinalis GN=cioR PE=2 SV=1	--
	CGI_10015086	IPR017452; GPCR,Rhodopsin-like superfamily IPR023041; Glucose receptor Git3, N-terminal	NA	NA	NA	NA	NA
	CGI_10015087	IPR017452; GPCR,Rhodopsin-like superfamily	NA	NA	NA	NA	NA
	CGI_10015088	IPR017452; GPCR,Rhodopsin-like superfamily IPR023041; Glucose receptor Git3, N-terminal	NA	NA	NA	NA	NA
	CGI_10015090	IPR000276; 7TM GPCR,Rhodopsin-like IPR017452; GPCR,Rhodopsin-like superfamily	GO:0007186; G-protein coupled receptor protein signaling pathway; Biological Process GO:0016021; integral to membrane; Cellular Component	NA	NA	NA	NA
	CGI_10015341	IPR000276; 7TM GPCR,Rhodopsin-like IPR017452; GPCR,Rhodopsin-like superfamily	GO:0007186; G-protein coupled receptor protein signaling pathway; Biological Process GO:0016021; integral to membrane; Cellular Component	similar to alpha-1A adrenergic receptor; K04135 adrenergic receptor alpha-1A	ADA1A_RAT Alpha-1A adrenergic receptor OS=Rattus norvegicus GN=Adra1a PE=2 SV=1	B0S4P4_MACMU Alpha-1a adrenoceptor variant 2a OS=Macaca mulatta GN=ADRA1A PE=2 SV=1	--
	CGI_10000032	IPR001806; Ras GTPase IPR003577; Ras small GTPase, Ras type IPR003578; Small GTPase, Rho type IPR003579; Ras small GTPase, Rab type IPR013753; Ras IPR020849; Ras small GTPase	GO:0003924; GTPase activity; Molecular Function GO:0005525; GTP binding; Molecular Function GO:0005622; intracellular; Cellular Component GO:0007165; signal transduction; Biological Process GO:0007264; small GTPase mediated signal transduction; Biological Process GO:0015031; protein transport; Biological Process GO:0016020; membrane; Cellular Component	hypothetical protein; K04392 Ras-related C3 botulinum toxin substrate 1	RAC1_DROME Ras-related protein Rac1 OS=Drosophila melanogaster GN=Rac1 PE=1 SV=2	B5X1F7_SALSA Ras-related C3 botulinum toxin substrate 1 OS=Salmo salar GN=RAC1 PE=2 SV=1	--
	CGI_10001374	IPR001806; Ras GTPase IPR003577; Ras small GTPase, Ras type IPR003578; Small GTPase, Rho type IPR003579; Ras small GTPase, Rab type IPR013753; Ras IPR020851; Small GTPase	GO:0005525; GTP binding; Molecular Function GO:0005622; intracellular; Cellular Component GO:0007264; small GTPase mediated signal transduction; Biological Process GO:0015031; protein transport; Biological Process	hypothetical protein; K07934 Rab-like protein 4	RAYL_BOVIN Putative GTP-binding protein RAY-like OS=Bos taurus GN=RABL4 PE=2 SV=1	C3ZRU4_BRAFL Putative uncharacterized protein OS=Branchiostoma floridae GN=BRAFLDRAFT_238332 PE=4 SV=1	--
	CGI_10001609	NA	NA	hypothetical protein LOC100301953; K04514 Rho-associated, coiled-coil containing protein kinase [EC:2.7.11.1]	ROCK1_HUMAN Rho-associated protein kinase 1 OS=Homo sapiens GN=ROCK1 PE=1 SV=1	B7ZRE4_XENLA Putative uncharacterized protein OS=Xenopus laevis PE=2 SV=1	--
	CGI_10001648	IPR001806; Ras GTPase IPR002041; Ran GTPase IPR003577; Ras small GTPase, Ras type IPR003578; Small GTPase, Rho type IPR003579; Ras small GTPase, Rab type IPR013753; Ras IPR020851; Small GTPase	GO:0003924; GTPase activity; Molecular Function GO:0005525; GTP binding; Molecular Function GO:0005622; intracellular; Cellular Component GO:0006886; intracellular protein transport; Biological Process GO:0006913; nucleocytoplasmic transport; Biological Process GO:0007165; signal transduction; Biological Process GO:0007264; small GTPase mediated signal transduction; Biological Process GO:0015031;…	hypothetical protein ; K07897 Ras-related protein Rab-7A	RAB7A_BOVIN Ras-related protein Rab-7a OS=Bos taurus GN=RAB7A PE=2 SV=1	A7RT62_NEMVE Predicted protein OS=Nematostella vectensis GN=v1g181611 PE=3 SV=1	--
	CGI_10001937	IPR000219; Dbl homology (DH) domain	GO:0005089; Rho guanyl-nucleotide exchange factor activity; Molecular Function GO:0005622; intracellular; Cellular Component GO:0035023; regulation of Rho protein signal transduction; Biological Process	similar to FYVE, RhoGEF and PH domain containing 4; K05723 FYVE, RhoGEF and PH domain containing 4	ARGAL_HUMAN Rho guanine nucleotide exchange factor 10-like protein OS=Homo sapiens GN=ARHGEF10L PE=1 SV=2	B4DTE2_HUMAN cDNA FLJ53189, highly similar to Homo sapiens Rho guanine nucleotide exchange factor (GEF) 10-like, transcript variant 1, mRNA OS=Homo sapiens PE=2 SV=1	--
	CGI_10002367	IPR001806; Ras GTPase IPR002041; Ran GTPase IPR003577; Ras small GTPase, Ras type IPR003578; Small GTPase, Rho type IPR003579; Ras small GTPase, Rab type IPR013753; Ras IPR020851; Small GTPase	GO:0003924; GTPase activity; Molecular Function GO:0005525; GTP binding; Molecular Function GO:0005622; intracellular; Cellular Component GO:0006886; intracellular protein transport; Biological Process GO:0006913; nucleocytoplasmic transport; Biological Process GO:0007165; signal transduction; Biological Process GO:0007264; small GTPase mediated signal transduction; Biological Process GO:0015031;…	RABL2B, RABL2A; RAB, member of RAS oncogene family-like 2B; K07932 Rab-like protein 2B	RBL2A_PONAB Rab-like protein 2A OS=Pongo abelii GN=RABL2A PE=2 SV=1	C3Y7J5_BRAFL Putative uncharacterized protein OS=Branchiostoma floridae GN=BRAFLDRAFT_56868 PE=4 SV=1	--
	CGI_10002759	IPR001806; Ras GTPase IPR003577; Ras small GTPase, Ras type IPR003578; Small GTPase, Rho type IPR003579; Ras small GTPase, Rab type IPR013753; Ras IPR020849; Ras small GTPase	GO:0003924; GTPase activity; Molecular Function GO:0005525; GTP binding; Molecular Function GO:0005622; intracellular; Cellular Component GO:0007165; signal transduction; Biological Process GO:0007264; small GTPase mediated signal transduction; Biological Process GO:0015031; protein transport; Biological Process GO:0016020; membrane; Cellular Component	Cbr-drn-1; C. briggsae CBR-DRN-1 protein; K07974 Ras family, other	RHES_RAT GTP-binding protein Rhes OS=Rattus norvegicus GN=Rasd2 PE=1 SV=1	B4I905_DROSE GM19045 OS=Drosophila sechellia GN=GM19045 PE=4 SV=1	--
	CGI_10002761	IPR001806; Ras GTPase IPR003577; Ras small GTPase, Ras type IPR003578; Small GTPase, Rho type IPR003579; Ras small GTPase, Rab type IPR013753; Ras IPR020849; Ras small GTPase	GO:0003924; GTPase activity; Molecular Function GO:0005525; GTP binding; Molecular Function GO:0005622; intracellular; Cellular Component GO:0007165; signal transduction; Biological Process GO:0007264; small GTPase mediated signal transduction; Biological Process GO:0015031; protein transport; Biological Process GO:0016020; membrane; Cellular Component	Cbr-drn-1; C. briggsae CBR-DRN-1 protein; K07974 Ras family, other	RHES_HUMAN GTP-binding protein Rhes OS=Homo sapiens GN=RASD2 PE=2 SV=1	B4R7D1_DROSI GD16484 OS=Drosophila simulans GN=GD16484 PE=4 SV=1	--
	CGI_10003329	IPR001806; Ras GTPase IPR002041; Ran GTPase IPR003577; Ras small GTPase, Ras type IPR003578; Small GTPase, Rho type IPR003579; Ras small GTPase, Rab type IPR013753; Ras IPR020851; Small GTPase	GO:0003924; GTPase activity; Molecular Function GO:0005525; GTP binding; Molecular Function GO:0005622; intracellular; Cellular Component GO:0006886; intracellular protein transport; Biological Process GO:0006913; nucleocytoplasmic transport; Biological Process GO:0007165; signal transduction; Biological Process GO:0007264; small GTPase mediated signal transduction; Biological Process GO:0015031;…	hypothetical protein ; K07897 Ras-related protein Rab-7A	RAB7A_BOVIN Ras-related protein Rab-7a OS=Bos taurus GN=RAB7A PE=2 SV=1	A7RT62_NEMVE Predicted protein OS=Nematostella vectensis GN=v1g181611 PE=3 SV=1	--
	CGI_10003392	IPR001623; Heat shock protein DnaJ, N-terminal IPR001806; Ras GTPase IPR002041; Ran GTPase IPR003095; Heat shock protein DnaJ IPR003577; Ras small GTPase, Ras type IPR003578; Small GTPase, Rho type IPR003579; Ras small GTPase, Rab type IPR013753; Ras IPR020851; Small GTPase	GO:0003924; GTPase activity; Molecular Function GO:0005525; GTP binding; Molecular Function GO:0005622; intracellular; Cellular Component GO:0006457; protein folding; Biological Process GO:0006886; intracellular protein transport; Biological Process GO:0006913; nucleocytoplasmic transport; Biological Process GO:0007165; signal transduction; Biological Process GO:0007264; small GTPase mediated sig…	12.t00034; Rab family GTPase; K07976 Rab family, other	DJC27_DANRE DnaJ homolog subfamily C member 27 OS=Danio rerio GN=dnajc27 PE=2 SV=1	C3ZQN0_BRAFL Putative uncharacterized protein OS=Branchiostoma floridae GN=BRAFLDRAFT_213951 PE=4 SV=1	--
	CGI_10003481	IPR001806; Ras GTPase IPR002041; Ran GTPase IPR003577; Ras small GTPase, Ras type IPR003578; Small GTPase, Rho type IPR003579; Ras small GTPase, Rab type IPR013753; Ras IPR020851; Small GTPase	GO:0003924; GTPase activity; Molecular Function GO:0005525; GTP binding; Molecular Function GO:0005622; intracellular; Cellular Component GO:0006886; intracellular protein transport; Biological Process GO:0006913; nucleocytoplasmic transport; Biological Process GO:0007165; signal transduction; Biological Process GO:0007264; small GTPase mediated signal transduction; Biological Process GO:0015031;…	hypothetical protein; K07905 Ras-related protein Rab-11B	RB11A_CHICK Ras-related protein Rab-11A OS=Gallus gallus GN=RAB11A PE=2 SV=1	C3YDX8_BRAFL Putative uncharacterized protein OS=Branchiostoma floridae GN=BRAFLDRAFT_266781 PE=4 SV=1	--
	CGI_10003838	IPR001806; Ras GTPase IPR002041; Ran GTPase IPR003577; Ras small GTPase, Ras type IPR003578; Small GTPase, Rho type IPR003579; Ras small GTPase, Rab type IPR013753; Ras	GO:0003924; GTPase activity; Molecular Function GO:0005525; GTP binding; Molecular Function GO:0005622; intracellular; Cellular Component GO:0006886; intracellular protein transport; Biological Process GO:0006913; nucleocytoplasmic transport; Biological Process GO:0007165; signal transduction; Biological Process GO:0007264; small GTPase mediated signal transduction; Biological Process GO:0015031;…	similar to ras homolog gene family, member U; K07865 Ras homolog gene family, member U	RHOU_MOUSE Rho-related GTP-binding protein RhoU OS=Mus musculus GN=Rhou PE=2 SV=1	Q5U3T8_DANRE Ras homolog gene family, member Ua OS=Danio rerio GN=rhoua PE=2 SV=1	--
	CGI_10003945	IPR001806; Ras GTPase IPR002035; von Willebrand factor, type A IPR003577; Ras small GTPase, Ras type IPR003578; Small GTPase, Rho type IPR003579; Ras small GTPase, Rab type IPR006895; Zinc finger, Sec23/Sec24-type IPR006896; Sec23/Sec24, trunk domain IPR013753; Ras IPR020849; Ras small GTPase	GO:0003924; GTPase activity; Molecular Function GO:0005515; protein binding; Molecular Function GO:0005525; GTP binding; Molecular Function GO:0005622; intracellular; Cellular Component GO:0006886; intracellular protein transport; Biological Process GO:0006888; ER to Golgi vesicle-mediated transport; Biological Process GO:0007165; signal transduction; Biological Process GO:0007264; small GTPase m…	hypothetical protein; K07974 Ras family, other	CPAS1_DICDI Circularly permutated Ras protein 1 OS=Dictyostelium discoideum GN=cpras1 PE=3 SV=1	C3ZTX8_BRAFL Putative uncharacterized protein OS=Branchiostoma floridae GN=BRAFLDRAFT_125403 PE=4 SV=1	--
	CGI_10004383	IPR001849; Pleckstrin homology domain	GO:0005515; protein binding; Molecular Function	similar to FERM, RhoGEF and pleckstrin domain protein 2; K06082 FERM, RhoGEF and pleckstrin domain protein 2	FARP2_HUMAN FERM, RhoGEF and pleckstrin domain-containing protein 2 OS=Homo sapiens GN=FARP2 PE=1 SV=3	C3ZF05_BRAFL Putative uncharacterized protein OS=Branchiostoma floridae GN=BRAFLDRAFT_123643 PE=4 SV=1	--
	CGI_10004384	IPR000219; Dbl homology (DH) domain IPR001849; Pleckstrin homology domain	GO:0005089; Rho guanyl-nucleotide exchange factor activity; Molecular Function GO:0005515; protein binding; Molecular Function GO:0005622; intracellular; Cellular Component GO:0035023; regulation of Rho protein signal transduction; Biological Process	FARP2; FERM, RhoGEF and pleckstrin domain protein 2; K06082 FERM, RhoGEF and pleckstrin domain protein 2	FARP2_MOUSE FERM, RhoGEF and pleckstrin domain-containing protein 2 OS=Mus musculus GN=Farp2 PE=1 SV=1	Q4T982_TETNG Chromosome undetermined SCAF7631, whole genome shotgun sequence OS=Tetraodon nigroviridis GN=GSTENG00004879001 PE=4 SV=1	--
	CGI_10004385	IPR000299; FERM domain IPR014847; FERM adjacent (FA) IPR018979; FERM, N-terminal IPR018980; FERM, C-terminal PH-like domain IPR019748; FERM central domain IPR019749; Band 4.1 domain IPR019750; Band 4.1 family	GO:0005856; cytoskeleton; Cellular Component	FARP2; FERM, RhoGEF and pleckstrin domain protein 2; K06082 FERM, RhoGEF and pleckstrin domain protein 2	FARP2_MOUSE FERM, RhoGEF and pleckstrin domain-containing protein 2 OS=Mus musculus GN=Farp2 PE=1 SV=1	B3M146_DROAN GF18918 OS=Drosophila ananassae GN=GF18918 PE=4 SV=1	--
	CGI_10004418	IPR000719; Protein kinase, catalytic domain IPR000961; AGC-kinase, C-terminal IPR002219; Protein kinase C-like, phorbol ester/diacylglycerol binding IPR002290; Serine/threonine-protein kinase domain IPR011009; Protein kinase-like domain IPR015008; Rho Binding IPR017442; Serine/threonine-protein kinase-like domain IPR017892; Protein kinase, C-terminal IPR020635; Tyrosine-protein kinase, catalytic …	GO:0000910; cytokinesis; Biological Process GO:0004672; protein kinase activity; Molecular Function GO:0004674; protein serine/threonine kinase activity; Molecular Function GO:0005524; ATP binding; Molecular Function GO:0006468; protein phosphorylation; Biological Process GO:0023034; intracellular signaling pathway; Biological Process	NV12927; similar to RHO kinase, putative; K04514 Rho-associated, coiled-coil containing protein kinase [EC:2.7.11.1]	ROCK2_BOVIN Rho-associated protein kinase 2 OS=Bos taurus GN=ROCK2 PE=1 SV=1	O73732_XENLA Rho-associated kinase alpha OS=Xenopus laevis GN=rock2 PE=2 SV=1	--
	CGI_10004534	IPR001806; Ras GTPase IPR003578; Small GTPase, Rho type IPR003579; Ras small GTPase, Rab type IPR013753; Ras IPR020851; Small GTPase	GO:0005525; GTP binding; Molecular Function GO:0005622; intracellular; Cellular Component GO:0007264; small GTPase mediated signal transduction; Biological Process GO:0015031; protein transport; Biological Process	similar to small GTPase, putative; K07933 Rab-like protein 3	RABL3_HUMAN Rab-like protein 3 OS=Homo sapiens GN=RABL3 PE=1 SV=1	Q7Q5M9_ANOGA AGAP006354-PA OS=Anopheles gambiae GN=AGAP006354 PE=4 SV=4	--
	CGI_10004722	IPR001806; Ras GTPase IPR003577; Ras small GTPase, Ras type IPR003578; Small GTPase, Rho type IPR003579; Ras small GTPase, Rab type IPR013753; Ras IPR020851; Small GTPase	GO:0005525; GTP binding; Molecular Function GO:0005622; intracellular; Cellular Component GO:0007264; small GTPase mediated signal transduction; Biological Process GO:0015031; protein transport; Biological Process	similar to RAB1A, member RAS oncogene family; K07874 Ras-related protein Rab-1A	RAB1A_RAT Ras-related protein Rab-1A OS=Rattus norvegicus GN=Rab1A PE=1 SV=3	C1E029_9CHLO Ras-related gtp-binding protein OS=Micromonas sp. RCC299 GN=MICPUN_90086 PE=3 SV=1	--
	CGI_10004887	IPR001806; Ras GTPase IPR003577; Ras small GTPase, Ras type IPR003578; Small GTPase, Rho type IPR003579; Ras small GTPase, Rab type IPR013753; Ras IPR020851; Small GTPase	GO:0005525; GTP binding; Molecular Function GO:0005622; intracellular; Cellular Component GO:0007264; small GTPase mediated signal transduction; Biological Process GO:0015031; protein transport; Biological Process	Rerg; RAS-like, estrogen-regulated, growth-inhibitor; K07855 Ras-like, estrogen-regulated, growth inhibitor	RERGL_DANRE Ras-related and estrogen-regulated growth inhibitor-like protein OS=Danio rerio GN=rergl PE=2 SV=1	C0HBG6_SALSA Ras-related and estrogen-regulated growth inhibitor OS=Salmo salar GN=RERG PE=2 SV=1	--
	CGI_10004956	IPR000873; AMP-dependent synthetase/ligase IPR002372; Pyrrolo-quinoline quinone repeat IPR003104; Actin-binding FH2/DRF autoregulatory IPR006163; Phosphopantetheine-binding IPR010465; DRF autoregulatory IPR010472; Diaphanous FH3 IPR010473; Diaphanous GTPase-binding IPR011047; Quinonprotein alcohol dehydrogenase-like IPR014767; Diaphanous autoregulatory IPR014768; GTPase-binding/formin homology 3 …	GO:0003779; actin binding; Molecular Function GO:0003824; catalytic activity; Molecular Function GO:0005488; binding; Molecular Function GO:0008152; metabolic process; Biological Process GO:0016043; cellular component organization; Biological Process GO:0017048; Rho GTPase binding; Molecular Function GO:0030036; actin cytoskeleton organization; Biological Process GO:0048037; cofactor binding; Mol…	DIAPH3; diaphanous homolog 3 (Drosophila); K05745 diaphanous 3	ACSF4_MOUSE Acyl-CoA synthetase family member 4 OS=Mus musculus GN=Aasdh PE=2 SV=1	Q8K331_MOUSE Diap3 protein OS=Mus musculus GN=Diap3 PE=2 SV=1	--
	CGI_10005650	IPR001806; Ras GTPase IPR002041; Ran GTPase IPR003577; Ras small GTPase, Ras type IPR003578; Small GTPase, Rho type IPR003579; Ras small GTPase, Rab type IPR013753; Ras IPR020851; Small GTPase	GO:0003924; GTPase activity; Molecular Function GO:0005525; GTP binding; Molecular Function GO:0005622; intracellular; Cellular Component GO:0006886; intracellular protein transport; Biological Process GO:0006913; nucleocytoplasmic transport; Biological Process GO:0007165; signal transduction; Biological Process GO:0007264; small GTPase mediated signal transduction; Biological Process GO:0015031;…	hypothetical protein; K07905 Ras-related protein Rab-11B	RB11A_CHICK Ras-related protein Rab-11A OS=Gallus gallus GN=RAB11A PE=2 SV=1	Q6XP57_LIMPO Rab11-2 OS=Limulus polyphemus PE=2 SV=1	--
	CGI_10005670	IPR000219; Dbl homology (DH) domain IPR001452; Src homology-3 domain IPR001849; Pleckstrin homology domain	GO:0005089; Rho guanyl-nucleotide exchange factor activity; Molecular Function GO:0005515; protein binding; Molecular Function GO:0005622; intracellular; Cellular Component GO:0035023; regulation of Rho protein signal transduction; Biological Process	similar to kalirin, RhoGEF kinase; K08810 triple functional domain protein [EC:2.7.11.-]	MCF2L_HUMAN Guanine nucleotide exchange factor DBS OS=Homo sapiens GN=MCF2L PE=1 SV=2	B7PZE7_IXOSC Dbls big sister, dbs, putative (Fragment) OS=Ixodes scapularis GN=IscW_ISCW009075 PE=4 SV=1	--
	CGI_10006004	IPR002792; Deoxyribonuclease/rho motif-related TRAM IPR006638; Elongator protein 3/MiaB/NifB IPR007197; Radical SAM IPR013848; Methylthiotransferase, N-terminal	GO:0003824; catalytic activity; Molecular Function GO:0009451; RNA modification; Biological Process GO:0051536; iron-sulfur cluster binding; Molecular Function GO:0051539; 4 iron, 4 sulfur cluster binding; Molecular Function	(dimethylallyl)adenosine tRNA methylthiotransferase; K06168 bifunctional enzyme involved in thiolation and methylation of tRNA	CDKAL_XENTR CDK5 regulatory subunit-associated protein 1-like 1 OS=Xenopus tropicalis GN=cdkal1 PE=2 SV=1	C0HA71_SALSA CDK5 regulatory subunit-associated protein 1-like 1 OS=Salmo salar GN=CDKAL PE=2 SV=1	--
	CGI_10006360	IPR000261; EPS15 homology (EH) IPR000591; DEP domain IPR002048; Calcium-binding EF-hand IPR008936; Rho GTPase activation protein IPR018249; EF-HAND 2	GO:0005509; calcium ion binding; Molecular Function GO:0005515; protein binding; Molecular Function GO:0005622; intracellular; Cellular Component GO:0007165; signal transduction; Biological Process GO:0023034; intracellular signaling pathway; Biological Process	EPS15; epidermal growth factor receptor pathway substrate 15; K12472 epidermal growth factor receptor substrate 15	EP15R_HUMAN Epidermal growth factor receptor substrate 15-like 1 OS=Homo sapiens GN=EPS15L1 PE=1 SV=1	B2GUP4_XENTR LOC100158630 protein OS=Xenopus tropicalis GN=eps15l1 PE=2 SV=1	--
	CGI_10006637	IPR001806; Ras GTPase IPR003577; Ras small GTPase, Ras type IPR003578; Small GTPase, Rho type IPR003579; Ras small GTPase, Rab type IPR013753; Ras	GO:0005525; GTP binding; Molecular Function GO:0005622; intracellular; Cellular Component GO:0007264; small GTPase mediated signal transduction; Biological Process GO:0015031; protein transport; Biological Process	Cdc42 ; cell polarity protein; regulator of photoreceptor cell morphogenesis ; K04393 cell division control protein 42	CDC42_AEDAE Cdc42 homolog OS=Aedes aegypti GN=Cdc42 PE=3 SV=1	C4QJH1_SCHMA Cell polarity protein (Regulator of photoreceptor cell morphogenesis) (Cdc42, putative) OS=Schistosoma mansoni GN=Smp_082810.2 PE=3 SV=1	--
	CGI_10006837	IPR001806; Ras GTPase IPR002041; Ran GTPase IPR003577; Ras small GTPase, Ras type IPR003578; Small GTPase, Rho type IPR003579; Ras small GTPase, Rab type IPR013753; Ras IPR020851; Small GTPase	GO:0003924; GTPase activity; Molecular Function GO:0005525; GTP binding; Molecular Function GO:0005622; intracellular; Cellular Component GO:0006886; intracellular protein transport; Biological Process GO:0006913; nucleocytoplasmic transport; Biological Process GO:0007165; signal transduction; Biological Process GO:0007264; small GTPase mediated signal transduction; Biological Process GO:0015031;…	hypothetical protein; K07930 Ras-related protein Rab-43	RAB43_RAT Ras-related protein Rab-43 OS=Rattus norvegicus GN=Rab43 PE=2 SV=1	C3YV68_BRAFL Putative uncharacterized protein OS=Branchiostoma floridae GN=BRAFLDRAFT_113929 PE=4 SV=1	--
	CGI_10006953	IPR000210; BTB/POZ-like IPR001806; Ras GTPase IPR003577; Ras small GTPase, Ras type IPR003578; Small GTPase, Rho type IPR003579; Ras small GTPase, Rab type IPR011333; BTB/POZ fold IPR013069; BTB/POZ IPR013753; Ras	GO:0005515; protein binding; Molecular Function GO:0005525; GTP binding; Molecular Function GO:0005622; intracellular; Cellular Component GO:0007264; small GTPase mediated signal transduction; Biological Process GO:0015031; protein transport; Biological Process	NV12669; similar to rhogtpase; K07868 Rho-related BTB domain-containing protein 1/2	RHBT1_MOUSE Rho-related BTB domain-containing protein 1 OS=Mus musculus GN=Rhobtb1 PE=1 SV=1	C3YJ47_BRAFL Putative uncharacterized protein OS=Branchiostoma floridae GN=BRAFLDRAFT_60502 PE=4 SV=1	--
	CGI_10006970	IPR001806; Ras GTPase IPR003577; Ras small GTPase, Ras type IPR003578; Small GTPase, Rho type IPR003579; Ras small GTPase, Rab type IPR013753; Ras	GO:0005525; GTP binding; Molecular Function GO:0005622; intracellular; Cellular Component GO:0007264; small GTPase mediated signal transduction; Biological Process GO:0015031; protein transport; Biological Process	Cdc42 ; cell polarity protein; regulator of photoreceptor cell morphogenesis ; K04393 cell division control protein 42	CDC42_RAT Cell division control protein 42 homolog OS=Rattus norvegicus GN=Cdc42 PE=1 SV=2	C4QJH1_SCHMA Cell polarity protein (Regulator of photoreceptor cell morphogenesis) (Cdc42, putative) OS=Schistosoma mansoni GN=Smp_082810.2 PE=3 SV=1	--
	CGI_10006995	IPR000219; Dbl homology (DH) domain IPR001849; Pleckstrin homology domain	GO:0005089; Rho guanyl-nucleotide exchange factor activity; Molecular Function GO:0005515; protein binding; Molecular Function GO:0005622; intracellular; Cellular Component GO:0035023; regulation of Rho protein signal transduction; Biological Process	rho guanine nucleotide exchange factor 7-like; K13710 Rho guanine nucleotide exchange factor 7	ARHG7_MOUSE Rho guanine nucleotide exchange factor 7 OS=Mus musculus GN=Arhgef7 PE=1 SV=2	B1ALK7_HUMAN Rho guanine nucleotide exchange factor (GEF) 7 OS=Homo sapiens GN=ARHGEF7 PE=4 SV=1	--
	CGI_10007103	IPR000306; Zinc finger, FYVE-type IPR001849; Pleckstrin homology domain IPR011011; Zinc finger, FYVE/PHD-type IPR017455; Zinc finger, FYVE-related	GO:0005515; protein binding; Molecular Function GO:0008270; zinc ion binding; Molecular Function	FGD6; FYVE, RhoGEF and PH domain containing 6; K05724 FYVE, RhoGEF and PH domain containing 5/6	PKHF2_CHICK Pleckstrin homology domain-containing family F member 2 OS=Gallus gallus GN=PLEKHF2 PE=2 SV=1	A6YPS6_TRIIF FYVE finger containing protein OS=Triatoma infestans PE=2 SV=1	--
	CGI_10007134	IPR001806; Ras GTPase IPR002041; Ran GTPase IPR003577; Ras small GTPase, Ras type IPR003578; Small GTPase, Rho type IPR003579; Ras small GTPase, Rab type IPR013753; Ras IPR020851; Small GTPase	GO:0003924; GTPase activity; Molecular Function GO:0005525; GTP binding; Molecular Function GO:0005622; intracellular; Cellular Component GO:0006886; intracellular protein transport; Biological Process GO:0006913; nucleocytoplasmic transport; Biological Process GO:0007165; signal transduction; Biological Process GO:0007264; small GTPase mediated signal transduction; Biological Process GO:0015031;…	zinc finger protein, putative (EC:3.1.4.12); K07876 Ras-related protein Rab-35	RAB35_RAT Ras-related protein Rab-35 OS=Rattus norvegicus GN=Rab35 PE=2 SV=1	B6RB76_HALDI RAB protein OS=Haliotis discus discus PE=2 SV=1	--
	CGI_10007224	IPR000008; C2 calcium-dependent membrane targeting IPR000198; Rho GTPase-activating protein domain IPR000219; Dbl homology (DH) domain IPR001849; Pleckstrin homology domain IPR008936; Rho GTPase activation protein IPR008973; C2 calcium/lipid-binding domain, CaLB IPR018029; C2 membrane targeting protein	GO:0005089; Rho guanyl-nucleotide exchange factor activity; Molecular Function GO:0005515; protein binding; Molecular Function GO:0005622; intracellular; Cellular Component GO:0007165; signal transduction; Biological Process GO:0035023; regulation of Rho protein signal transduction; Biological Process	similar to Bcr protein; K08878 breakpoint cluster region protein [EC:2.7.11.1]	ABR_MOUSE Active breakpoint cluster region-related protein OS=Mus musculus GN=Abr PE=2 SV=1	B0R0B4_DANRE Novel protein similar to vertebrate breakpoint cluster region (BCR) OS=Danio rerio GN=DKEY-91M11.5-001 PE=4 SV=1	--
	CGI_10007280	IPR000219; Dbl homology (DH) domain IPR001849; Pleckstrin homology domain IPR002219; Protein kinase C-like, phorbol ester/diacylglycerol binding	GO:0005089; Rho guanyl-nucleotide exchange factor activity; Molecular Function GO:0005515; protein binding; Molecular Function GO:0005622; intracellular; Cellular Component GO:0023034; intracellular signaling pathway; Biological Process GO:0035023; regulation of Rho protein signal transduction; Biological Process	arhgef2, MGC75855; Rho/Rac guanine nucleotide exchange factor (GEF) 2; K12791 Rho guanine nucleotide exchange factor 2	AKP13_HUMAN A-kinase anchor protein 13 OS=Homo sapiens GN=AKAP13 PE=1 SV=2	A7STY6_NEMVE Predicted protein OS=Nematostella vectensis GN=v1g217462 PE=4 SV=1	--
	CGI_10007354	IPR003104; Actin-binding FH2/DRF autoregulatory IPR010472; Diaphanous FH3 IPR010473; Diaphanous GTPase-binding IPR014767; Diaphanous autoregulatory IPR014768; GTPase-binding/formin homology 3 IPR015425; Actin-binding FH2 IPR016024; Armadillo-type fold	GO:0003779; actin binding; Molecular Function GO:0005488; binding; Molecular Function GO:0016043; cellular component organization; Biological Process GO:0017048; Rho GTPase binding; Molecular Function GO:0030036; actin cytoskeleton organization; Biological Process	DAAM2; dishevelled associated activator of morphogenesis 2; K04512 dishevelled associated activator of morphogenesis	FMNL2_MOUSE Formin-like protein 2 OS=Mus musculus GN=Fmnl2 PE=2 SV=2	B7PET5_IXOSC Putative uncharacterized protein (Fragment) OS=Ixodes scapularis GN=IscW_ISCW017809 PE=4 SV=1	--
	CGI_10007464	IPR000242; Protein-tyrosine phosphatase, receptor/non-receptor type IPR000387; Dual-specific/protein-tyrosine phosphatase, conserved region IPR003595; Protein-tyrosine phosphatase, catalytic IPR006210; Epidermal growth factor-like	GO:0004725; protein tyrosine phosphatase activity; Molecular Function GO:0005515; protein binding; Molecular Function GO:0006470; protein dephosphorylation; Biological Process GO:0016311; dephosphorylation; Biological Process GO:0016791; phosphatase activity; Molecular Function	Ptprt, KIAA0283, RPTP-rfo, RPTPrho, mKIAA0283; protein tyrosine phosphatase, receptor type, T (EC:3.1.3.48); K13297 protein tyrosine phosphatase, receptor type, T [EC:3.1.3.48]	PTPRT_MOUSE Receptor-type tyrosine-protein phosphatase T OS=Mus musculus GN=Ptprt PE=2 SV=2	B1AQN1_MOUSE Protein tyrosine phosphatase, receptor type, T OS=Mus musculus GN=RP23-466K24.1-001 PE=4 SV=1	--
	CGI_10007718	IPR001870; B302/SPRY domain IPR003877; SPla/RYanodine receptor SPRY IPR006553; Leucine-rich repeat, cysteine-containing subtype IPR008985; Concanavalin A-like lectin/glucanase IPR013684; Mitochondrial Rho-like IPR018249; EF-HAND 2 IPR018355; SPla/RYanodine receptor subgroup IPR020859; ROC GTPase	GO:0005515; protein binding; Molecular Function GO:0005525; GTP binding; Molecular Function GO:0005622; intracellular; Cellular Component GO:0007264; small GTPase mediated signal transduction; Biological Process	pats1; ROCO family protein kinase; K08843 leucine-rich repeat kinase 1 [EC:2.7.11.1]	PATS1_DICDI Probable serine/threonine-protein kinase pats1 OS=Dictyostelium discoideum GN=pats1 PE=3 SV=1	C3YB32_BRAFL Putative uncharacterized protein OS=Branchiostoma floridae GN=BRAFLDRAFT_126447 PE=4 SV=1	--
	CGI_10007761	IPR000219; Dbl homology (DH) domain IPR001849; Pleckstrin homology domain	GO:0005089; Rho guanyl-nucleotide exchange factor activity; Molecular Function GO:0005515; protein binding; Molecular Function GO:0005622; intracellular; Cellular Component GO:0035023; regulation of Rho protein signal transduction; Biological Process	gxcU; FYVE-type zinc finger-containing protein; K05724 FYVE, RhoGEF and PH domain containing 5/6	CI100_MOUSE Vav-like protein C9orf100 homolog OS=Mus musculus PE=2 SV=2	B3RK49_TRIAD Putative uncharacterized protein OS=Trichoplax adhaerens GN=TRIADDRAFT_51624 PE=4 SV=1	--
	CGI_10007950	IPR001680; WD40 repeat IPR001806; Ras GTPase IPR002041; Ran GTPase IPR003577; Ras small GTPase, Ras type IPR003578; Small GTPase, Rho type IPR003579; Ras small GTPase, Rab type IPR011046; WD40 repeat-like-containing domain IPR013753; Ras IPR017986; WD40-repeat-containing domain IPR019781; WD40 repeat, subgroup IPR019782; WD40 repeat 2 IPR020851; Small GTPase	GO:0003924; GTPase activity; Molecular Function GO:0005515; protein binding; Molecular Function GO:0005525; GTP binding; Molecular Function GO:0005622; intracellular; Cellular Component GO:0006886; intracellular protein transport; Biological Process GO:0006913; nucleocytoplasmic transport; Biological Process GO:0007165; signal transduction; Biological Process GO:0007264; small GTPase mediated sig…	wdr82, MGC55453, PTK9L, wu:fb22h06, zgc:55453, zgc:85635, zgc:91817; WD repeat domain containing 82; K08870 PTK9 protein tyrosine kinase 9	WDR82_CHICK WD repeat-containing protein 82 OS=Gallus gallus GN=WDR82 PE=2 SV=1	B0WGD4_CULQU WD repeat protein 82 OS=Culex quinquefasciatus GN=CpipJ_CPIJ005918 PE=4 SV=1	--
	CGI_10008274	IPR000198; Rho GTPase-activating protein domain IPR008936; Rho GTPase activation protein IPR011032; GroES-like IPR013154; Alcohol dehydrogenase GroES-like	GO:0005622; intracellular; Cellular Component GO:0007165; signal transduction; Biological Process GO:0016491; oxidoreductase activity; Molecular Function	RhoGAP domain protein; K08773 RalA-binding protein 1	FA13B_HUMAN Protein FAM13B OS=Homo sapiens GN=FAM13B PE=2 SV=2	C3ZWH5_BRAFL Putative uncharacterized protein OS=Branchiostoma floridae GN=BRAFLDRAFT_102609 PE=4 SV=1	--
	CGI_10008385	IPR001806; Ras GTPase IPR002041; Ran GTPase IPR003577; Ras small GTPase, Ras type IPR003578; Small GTPase, Rho type IPR003579; Ras small GTPase, Rab type IPR013753; Ras IPR020851; Small GTPase	GO:0003924; GTPase activity; Molecular Function GO:0005525; GTP binding; Molecular Function GO:0005622; intracellular; Cellular Component GO:0006886; intracellular protein transport; Biological Process GO:0006913; nucleocytoplasmic transport; Biological Process GO:0007165; signal transduction; Biological Process GO:0007264; small GTPase mediated signal transduction; Biological Process GO:0015031;…	RAB21; RAB21, member RAS oncogene family; K07890 Ras-related protein Rab-21	RAB21_MOUSE Ras-related protein Rab-21 OS=Mus musculus GN=Rab21 PE=1 SV=4	Q28GB5_XENTR RAB21, member RAS oncogene family OS=Xenopus tropicalis GN=rab21 PE=2 SV=1	--
	CGI_10009132	IPR001806; Ras GTPase IPR002041; Ran GTPase IPR003577; Ras small GTPase, Ras type IPR003578; Small GTPase, Rho type IPR003579; Ras small GTPase, Rab type IPR013753; Ras IPR020851; Small GTPase	GO:0003924; GTPase activity; Molecular Function GO:0005525; GTP binding; Molecular Function GO:0005622; intracellular; Cellular Component GO:0006886; intracellular protein transport; Biological Process GO:0006913; nucleocytoplasmic transport; Biological Process GO:0007165; signal transduction; Biological Process GO:0007264; small GTPase mediated signal transduction; Biological Process GO:0015031;…	hypothetical protein; K07976 Rab family, other	RASEF_XENTR RAS and EF-hand domain-containing protein OS=Xenopus tropicalis GN=rasef PE=2 SV=1	A8K4M1_HUMAN cDNA FLJ75033, highly similar to Homo sapiens RAS and EF-hand domain containing (RASEF), mRNA OS=Homo sapiens PE=2 SV=1	--
	CGI_10009254	IPR001806; Ras GTPase IPR003577; Ras small GTPase, Ras type IPR003578; Small GTPase, Rho type IPR003579; Ras small GTPase, Rab type IPR013753; Ras	GO:0005525; GTP binding; Molecular Function GO:0005622; intracellular; Cellular Component GO:0007264; small GTPase mediated signal transduction; Biological Process GO:0015031; protein transport; Biological Process	hypothetical protein MGC83149; K07859 Rho family GTPase 3	RND3_PONAB Rho-related GTP-binding protein RhoE OS=Pongo abelii GN=RND3 PE=2 SV=1	Q6NTN8_XENLA MGC83149 protein OS=Xenopus laevis GN=MGC83149 PE=2 SV=1	--
	CGI_10009400	IPR000219; Dbl homology (DH) domain IPR000980; SH2 motif IPR001452; Src homology-3 domain IPR001715; Calponin homology domain IPR001849; Pleckstrin homology domain IPR002219; Protein kinase C-like, phorbol ester/diacylglycerol binding IPR003096; Smooth muscle protein/calponin IPR011511; Variant SH3	GO:0005089; Rho guanyl-nucleotide exchange factor activity; Molecular Function GO:0005515; protein binding; Molecular Function GO:0005622; intracellular; Cellular Component GO:0023034; intracellular signaling pathway; Biological Process GO:0035023; regulation of Rho protein signal transduction; Biological Process	Vav2, 2810040F13Rik, AI847175; vav 2 oncogene; K05730 vav oncogene	VAV2_MOUSE Guanine nucleotide exchange factor VAV2 OS=Mus musculus GN=Vav2 PE=2 SV=1	Q28BX0_XENTR Vav 2 oncogene OS=Xenopus tropicalis GN=vav2 PE=2 SV=1	--
	CGI_10009601	IPR000219; Dbl homology (DH) domain IPR001849; Pleckstrin homology domain	GO:0005089; Rho guanyl-nucleotide exchange factor activity; Molecular Function GO:0005515; protein binding; Molecular Function GO:0005622; intracellular; Cellular Component GO:0035023; regulation of Rho protein signal transduction; Biological Process	arhgef1; Rho guanine nucleotide exchange factor (GEF) 1; K12330 Rho guanine nucleotide exchange factor 1	ARHG3_HUMAN Rho guanine nucleotide exchange factor 3 OS=Homo sapiens GN=ARHGEF3 PE=2 SV=1	B7Z6B2_HUMAN cDNA FLJ55591, highly similar to Rho guanine nucleotide exchange factor 3 OS=Homo sapiens PE=2 SV=1	--
	CGI_10009646	IPR000008; C2 calcium-dependent membrane targeting IPR000219; Dbl homology (DH) domain IPR001478; PDZ/DHR/GLGF IPR001849; Pleckstrin homology domain IPR008973; C2 calcium/lipid-binding domain, CaLB IPR018029; C2 membrane targeting protein	GO:0005089; Rho guanyl-nucleotide exchange factor activity; Molecular Function GO:0005515; protein binding; Molecular Function GO:0005622; intracellular; Cellular Component GO:0035023; regulation of Rho protein signal transduction; Biological Process	RGS3; regulator of G-protein signaling 3; K07524 regulator of G-protein signalling 3	RGS3_HUMAN Regulator of G-protein signaling 3 OS=Homo sapiens GN=RGS3 PE=1 SV=2	Q5TPR8_ANOGA AGAP004701-PA OS=Anopheles gambiae GN=AGAP004701 PE=4 SV=3	--
	CGI_10009856	IPR001806; Ras GTPase IPR003577; Ras small GTPase, Ras type IPR003578; Small GTPase, Rho type IPR003579; Ras small GTPase, Rab type IPR013753; Ras IPR020849; Ras small GTPase	GO:0003924; GTPase activity; Molecular Function GO:0005525; GTP binding; Molecular Function GO:0005622; intracellular; Cellular Component GO:0007165; signal transduction; Biological Process GO:0007264; small GTPase mediated signal transduction; Biological Process GO:0015031; protein transport; Biological Process GO:0016020; membrane; Cellular Component	Rgk1; Rgk1 protein; K07847 Rad and Gem related GTP binding protein 1	RAD_RAT GTP-binding protein RAD OS=Rattus norvegicus GN=Rrad PE=2 SV=2	Q8MR38_DROME HL02867p OS=Drosophila melanogaster GN=CG16829 PE=2 SV=1	--
	CGI_10010218	IPR000719; Protein kinase, catalytic domain IPR001611; Leucine-rich repeat IPR002110; Ankyrin repeat IPR002290; Serine/threonine-protein kinase domain IPR003591; Leucine-rich repeat, typical subtype IPR011009; Protein kinase-like domain IPR013684; Mitochondrial Rho-like IPR016024; Armadillo-type fold IPR017442; Serine/threonine-protein kinase-like domain IPR020635; Tyrosine-protein kinase, cataly…	GO:0004672; protein kinase activity; Molecular Function GO:0004674; protein serine/threonine kinase activity; Molecular Function GO:0005488; binding; Molecular Function GO:0005515; protein binding; Molecular Function GO:0005524; ATP binding; Molecular Function GO:0005525; GTP binding; Molecular Function GO:0005622; intracellular; Cellular Component GO:0006468; protein phosphorylation; Biological …	similar to leucine-rich repeat kinase 2; K08844 leucine-rich repeat kinase 2 [EC:2.7.11.1]	LRRK2_MOUSE Leucine-rich repeat serine/threonine-protein kinase 2 OS=Mus musculus GN=Lrrk2 PE=2 SV=1	C3ZAH8_BRAFL Putative uncharacterized protein OS=Branchiostoma floridae GN=BRAFLDRAFT_119973 PE=4 SV=1	--
	CGI_10010254	IPR000198; Rho GTPase-activating protein domain IPR008936; Rho GTPase activation protein	GO:0005622; intracellular; Cellular Component GO:0007165; signal transduction; Biological Process	MYO9A; myosin IXA; K10360 myosin IX	RHG18_MOUSE Rho GTPase-activating protein 18 OS=Mus musculus GN=Arhgap18 PE=2 SV=1	Q5RCV0_PONAB Putative uncharacterized protein DKFZp469I1011 OS=Pongo abelii GN=DKFZp469I1011 PE=2 SV=1	--
	CGI_10010298	IPR001806; Ras GTPase IPR002041; Ran GTPase IPR003577; Ras small GTPase, Ras type IPR003578; Small GTPase, Rho type IPR003579; Ras small GTPase, Rab type IPR013753; Ras	GO:0003924; GTPase activity; Molecular Function GO:0005525; GTP binding; Molecular Function GO:0005622; intracellular; Cellular Component GO:0006886; intracellular protein transport; Biological Process GO:0006913; nucleocytoplasmic transport; Biological Process GO:0007165; signal transduction; Biological Process GO:0007264; small GTPase mediated signal transduction; Biological Process GO:0015031;…	similar to Cdc42 protein homolog; K04393 cell division control protein 42	CDC42_DROPS Cdc42 homolog OS=Drosophila pseudoobscura pseudoobscura GN=Cdc42 PE=3 SV=1	C3ZIB9_BRAFL Putative uncharacterized protein OS=Branchiostoma floridae GN=BRAFLDRAFT_122664 PE=4 SV=1	--
	CGI_10010448	IPR001806; Ras GTPase IPR003577; Ras small GTPase, Ras type IPR003578; Small GTPase, Rho type IPR003579; Ras small GTPase, Rab type IPR013753; Ras IPR020851; Small GTPase	GO:0005525; GTP binding; Molecular Function GO:0005622; intracellular; Cellular Component GO:0007264; small GTPase mediated signal transduction; Biological Process GO:0015031; protein transport; Biological Process	cell division control protein 42; K04393 cell division control protein 42	CDC42_CANAL Cell division control protein 42 homolog OS=Candida albicans GN=CDC42 PE=3 SV=1	Q5D913_SCHJA CDC42 protein OS=Schistosoma japonicum PE=2 SV=1	--
	CGI_10010449	IPR001806; Ras GTPase IPR003577; Ras small GTPase, Ras type IPR003578; Small GTPase, Rho type IPR003579; Ras small GTPase, Rab type IPR013753; Ras IPR020851; Small GTPase	GO:0005525; GTP binding; Molecular Function GO:0005622; intracellular; Cellular Component GO:0007264; small GTPase mediated signal transduction; Biological Process GO:0015031; protein transport; Biological Process	cell division control protein 42; K04393 cell division control protein 42	CDC42_CANAL Cell division control protein 42 homolog OS=Candida albicans GN=CDC42 PE=3 SV=1	Q5D913_SCHJA CDC42 protein OS=Schistosoma japonicum PE=2 SV=1	--
	CGI_10010490	IPR001806; Ras GTPase IPR002041; Ran GTPase IPR003577; Ras small GTPase, Ras type IPR003578; Small GTPase, Rho type IPR003579; Ras small GTPase, Rab type IPR013753; Ras IPR020851; Small GTPase	GO:0003924; GTPase activity; Molecular Function GO:0005525; GTP binding; Molecular Function GO:0005622; intracellular; Cellular Component GO:0006886; intracellular protein transport; Biological Process GO:0006913; nucleocytoplasmic transport; Biological Process GO:0007165; signal transduction; Biological Process GO:0007264; small GTPase mediated signal transduction; Biological Process GO:0015031;…	similar to predicted protein; K07877 Ras-related protein Rab-2A	RAB2_LYMST Ras-related protein Rab-2 OS=Lymnaea stagnalis GN=RAB2 PE=2 SV=1	A7SHU3_NEMVE Predicted protein OS=Nematostella vectensis GN=v1g189983 PE=3 SV=1	--
	CGI_10010656	IPR000095; PAK-box/P21-Rho-binding IPR000697; EVH1 IPR003124; Actin-binding WH2 IPR011026; Wiscott-Aldrich syndrome, C-terminal	GO:0005083; small GTPase regulator activity; Molecular Function GO:0005515; protein binding; Molecular Function GO:0006461; protein complex assembly; Biological Process GO:0008154; actin polymerization or depolymerization; Biological Process GO:0015629; actin cytoskeleton; Cellular Component	similar to Wiskott-Aldrich syndrome gene-like protein; K05747 Wiskott-Aldrich syndrome protein	WASP_HUMAN Wiskott-Aldrich syndrome protein OS=Homo sapiens GN=WAS PE=1 SV=4	Q3TXX8_MOUSE Putative uncharacterized protein OS=Mus musculus GN=Wasl PE=2 SV=1	--
	CGI_10011052	IPR003104; Actin-binding FH2/DRF autoregulatory IPR010472; Diaphanous FH3 IPR010473; Diaphanous GTPase-binding IPR014768; GTPase-binding/formin homology 3 IPR015425; Actin-binding FH2 IPR016024; Armadillo-type fold	GO:0003779; actin binding; Molecular Function GO:0005488; binding; Molecular Function GO:0016043; cellular component organization; Biological Process GO:0017048; Rho GTPase binding; Molecular Function GO:0030036; actin cytoskeleton organization; Biological Process	hypothetical protein; K04512 dishevelled associated activator of morphogenesis	FMNL_HUMAN Formin-like protein 1 OS=Homo sapiens GN=FMNL1 PE=1 SV=3	Q640S7_XENTR Fmnl1 protein OS=Xenopus tropicalis GN=fmnl1 PE=2 SV=1	--
	CGI_10011096	IPR000095; PAK-box/P21-Rho-binding IPR000719; Protein kinase, catalytic domain IPR002290; Serine/threonine-protein kinase domain IPR011009; Protein kinase-like domain IPR011026; Wiscott-Aldrich syndrome, C-terminal IPR017442; Serine/threonine-protein kinase-like domain IPR020635; Tyrosine-protein kinase, catalytic domain	GO:0004672; protein kinase activity; Molecular Function GO:0004674; protein serine/threonine kinase activity; Molecular Function GO:0005083; small GTPase regulator activity; Molecular Function GO:0005515; protein binding; Molecular Function GO:0005524; ATP binding; Molecular Function GO:0006461; protein complex assembly; Biological Process GO:0006468; protein phosphorylation; Biological Process G…	Pak; PAK-kinase; K04409 p21-activated kinase 1 [EC:2.7.11.1]	PAK3_RAT Serine/threonine-protein kinase PAK 3 OS=Rattus norvegicus GN=Pak3 PE=1 SV=1	B7P305_IXOSC Phosphorylase kinase gamma subunit, putative OS=Ixodes scapularis GN=IscW_ISCW000704 PE=4 SV=1	--
	CGI_10011367	IPR007087; Zinc finger, C2H2-type	GO:0005622; intracellular; Cellular Component GO:0008270; zinc ion binding; Molecular Function	hypothetical protein ; K12490 Arf-GAP, Rho-GAP domain, ANK repeat and PH domain-containing protein	NA	C3ZD57_BRAFL Putative uncharacterized protein OS=Branchiostoma floridae GN=BRAFLDRAFT_88508 PE=4 SV=1	NA
	CGI_10011679	IPR000219; Dbl homology (DH) domain IPR011046; WD40 repeat-like-containing domain	GO:0005089; Rho guanyl-nucleotide exchange factor activity; Molecular Function GO:0005515; protein binding; Molecular Function GO:0005622; intracellular; Cellular Component GO:0035023; regulation of Rho protein signal transduction; Biological Process	MAPK8IP3; mitogen-activated protein kinase 8 interacting protein 3; K04436 mitogen-activated protein kinase 8 interacting protein 3	ARHGH_MOUSE Rho guanine nucleotide exchange factor 17 OS=Mus musculus GN=Arhgef17 PE=1 SV=2	B4JUG4_DROGR GH15838 OS=Drosophila grimshawi GN=GH15838 PE=4 SV=1	--
	CGI_10011870	IPR001806; Ras GTPase IPR003577; Ras small GTPase, Ras type IPR003578; Small GTPase, Rho type IPR003579; Ras small GTPase, Rab type IPR013753; Ras IPR020851; Small GTPase	GO:0005525; GTP binding; Molecular Function GO:0005622; intracellular; Cellular Component GO:0007264; small GTPase mediated signal transduction; Biological Process GO:0015031; protein transport; Biological Process	similar to CG15069-PA, isoform A; K07847 Rad and Gem related GTP binding protein 1	GEM_MOUSE GTP-binding protein GEM OS=Mus musculus GN=Gem PE=1 SV=2	Q28ZU5_DROPS GA13469 OS=Drosophila pseudoobscura pseudoobscura GN=GA13469 PE=4 SV=2	--
	CGI_10012000	IPR000198; Rho GTPase-activating protein domain IPR002219; Protein kinase C-like, phorbol ester/diacylglycerol binding IPR008936; Rho GTPase activation protein	GO:0005622; intracellular; Cellular Component GO:0007165; signal transduction; Biological Process GO:0023034; intracellular signaling pathway; Biological Process	similar to myosin-IXb; K10360 myosin IX	RGAP1_HUMAN Rac GTPase-activating protein 1 OS=Homo sapiens GN=RACGAP1 PE=1 SV=1	A7RHX5_NEMVE Predicted protein OS=Nematostella vectensis GN=v1g238395 PE=4 SV=1	--
	CGI_10012195	IPR010473; Diaphanous GTPase-binding IPR016024; Armadillo-type fold	GO:0003779; actin binding; Molecular Function GO:0005488; binding; Molecular Function GO:0017048; Rho GTPase binding; Molecular Function GO:0030036; actin cytoskeleton organization; Biological Process	NA	INF2_XENTR Inverted formin-2 OS=Xenopus tropicalis GN=inf2 PE=2 SV=1	B4KWB7_DROMO GI13292 OS=Drosophila mojavensis GN=GI13292 PE=4 SV=1	NA
	CGI_10012201	IPR000157; Toll-Interleukin receptor IPR001870; B302/SPRY domain IPR003591; Leucine-rich repeat, typical subtype IPR003877; SPla/RYanodine receptor SPRY IPR008985; Concanavalin A-like lectin/glucanase IPR013684; Mitochondrial Rho-like IPR018249; EF-HAND 2 IPR018355; SPla/RYanodine receptor subgroup IPR020859; ROC GTPase	GO:0004888; transmembrane receptor activity; Molecular Function GO:0005515; protein binding; Molecular Function GO:0005525; GTP binding; Molecular Function GO:0005622; intracellular; Cellular Component GO:0007165; signal transduction; Biological Process GO:0007264; small GTPase mediated signal transduction; Biological Process GO:0031224; intrinsic to membrane; Cellular Component GO:0045087; innat…	pats1; ROCO family protein kinase; K08843 leucine-rich repeat kinase 1 [EC:2.7.11.1]	PATS1_DICDI Probable serine/threonine-protein kinase pats1 OS=Dictyostelium discoideum GN=pats1 PE=3 SV=1	B3S268_TRIAD Putative uncharacterized protein OS=Trichoplax adhaerens GN=TRIADDRAFT_57945 PE=4 SV=1	--
	CGI_10012277	IPR001806; Ras GTPase IPR002041; Ran GTPase IPR003577; Ras small GTPase, Ras type IPR003578; Small GTPase, Rho type IPR003579; Ras small GTPase, Rab type IPR006688; ADP-ribosylation factor IPR013753; Ras IPR020851; Small GTPase	GO:0003924; GTPase activity; Molecular Function GO:0005525; GTP binding; Molecular Function GO:0005622; intracellular; Cellular Component GO:0006886; intracellular protein transport; Biological Process GO:0006913; nucleocytoplasmic transport; Biological Process GO:0007165; signal transduction; Biological Process GO:0007264; small GTPase mediated signal transduction; Biological Process GO:0015031;…	similar to Rab37; K07914 Ras-related protein Rab-37	RAB26_RAT Ras-related protein Rab-26 OS=Rattus norvegicus GN=Rab26 PE=2 SV=2	Q544E8_MOUSE Putative uncharacterized protein OS=Mus musculus GN=Rab37 PE=2 SV=1	--
	CGI_10012406	IPR001806; Ras GTPase IPR002041; Ran GTPase IPR003577; Ras small GTPase, Ras type IPR003578; Small GTPase, Rho type IPR003579; Ras small GTPase, Rab type IPR006688; ADP-ribosylation factor IPR013753; Ras IPR020851; Small GTPase	GO:0003924; GTPase activity; Molecular Function GO:0005525; GTP binding; Molecular Function GO:0005622; intracellular; Cellular Component GO:0006886; intracellular protein transport; Biological Process GO:0006913; nucleocytoplasmic transport; Biological Process GO:0007165; signal transduction; Biological Process GO:0007264; small GTPase mediated signal transduction; Biological Process GO:0015031;…	similar to mel transforming oncogene; K07901 Ras-related protein Rab-8A	RAB8A_MACFA Ras-related protein Rab-8A OS=Macaca fascicularis GN=RAB8A PE=2 SV=1	A7S5I6_NEMVE Predicted protein OS=Nematostella vectensis GN=v1g166681 PE=3 SV=1	--
	CGI_10012407	IPR001806; Ras GTPase IPR002041; Ran GTPase IPR003577; Ras small GTPase, Ras type IPR003578; Small GTPase, Rho type IPR003579; Ras small GTPase, Rab type IPR013753; Ras IPR020851; Small GTPase	GO:0003924; GTPase activity; Molecular Function GO:0005525; GTP binding; Molecular Function GO:0005622; intracellular; Cellular Component GO:0006886; intracellular protein transport; Biological Process GO:0006913; nucleocytoplasmic transport; Biological Process GO:0007165; signal transduction; Biological Process GO:0007264; small GTPase mediated signal transduction; Biological Process GO:0015031;…	similar to low-Mr GTP-binding protein Rab31, putative; K07976 Rab family, other	RAB21_HUMAN Ras-related protein Rab-21 OS=Homo sapiens GN=RAB21 PE=1 SV=3	C3ZJE1_BRAFL Putative uncharacterized protein (Fragment) OS=Branchiostoma floridae GN=BRAFLDRAFT_216541 PE=4 SV=1	--
	CGI_10012513	IPR013684; Mitochondrial Rho-like	GO:0005525; GTP binding; Molecular Function GO:0005622; intracellular; Cellular Component GO:0007264; small GTPase mediated signal transduction; Biological Process	NA	NA	C3ZZZ1_BRAFL Putative uncharacterized protein OS=Branchiostoma floridae GN=BRAFLDRAFT_132910 PE=4 SV=1	NA
	CGI_10012539	IPR000198; Rho GTPase-activating protein domain IPR000300; Inositol polyphosphate-related phosphatase IPR005135; Endonuclease/exonuclease/phosphatase IPR008936; Rho GTPase activation protein	GO:0004437; inositol or phosphatidylinositol phosphatase activity; Molecular Function GO:0005622; intracellular; Cellular Component GO:0007165; signal transduction; Biological Process	INPP5B; inositol polyphosphate-5-phosphatase, 75kDa; K01099 phosphatidylinositol-bisphosphatase [EC:3.1.3.36]	I5P2_HUMAN Type II inositol-1,4,5-trisphosphate 5-phosphatase OS=Homo sapiens GN=INPP5B PE=1 SV=3	A7SW33_NEMVE Predicted protein OS=Nematostella vectensis GN=v1g174916 PE=4 SV=1	--
	CGI_10012682	IPR001806; Ras GTPase IPR002041; Ran GTPase IPR003577; Ras small GTPase, Ras type IPR003578; Small GTPase, Rho type IPR003579; Ras small GTPase, Rab type IPR013753; Ras	GO:0003924; GTPase activity; Molecular Function GO:0005525; GTP binding; Molecular Function GO:0005622; intracellular; Cellular Component GO:0006886; intracellular protein transport; Biological Process GO:0006913; nucleocytoplasmic transport; Biological Process GO:0007165; signal transduction; Biological Process GO:0007264; small GTPase mediated signal transduction; Biological Process GO:0015031;…	NV12244; similar to putative Rho1; K04513 Ras homolog gene family, member A	RHO1_DROME Ras-like GTP-binding protein Rho1 OS=Drosophila melanogaster GN=Rho1 PE=1 SV=1	B4LL56_DROVI GJ22286 OS=Drosophila virilis GN=GJ22286 PE=3 SV=1	--
	CGI_10012683	IPR001806; Ras GTPase IPR003577; Ras small GTPase, Ras type IPR003578; Small GTPase, Rho type IPR003579; Ras small GTPase, Rab type IPR013753; Ras	GO:0005525; GTP binding; Molecular Function GO:0005622; intracellular; Cellular Component GO:0007264; small GTPase mediated signal transduction; Biological Process GO:0015031; protein transport; Biological Process	GE11751 gene product from transcript GE11751-RA; K04513 Ras homolog gene family, member A	RHO1_DROME Ras-like GTP-binding protein Rho1 OS=Drosophila melanogaster GN=Rho1 PE=1 SV=1	C1BSZ7_9MAXI Ras-like GTP-binding protein Rho1 OS=Lepeophtheirus salmonis GN=RHO1 PE=2 SV=1	--
	CGI_10012684	IPR001806; Ras GTPase IPR002041; Ran GTPase IPR003577; Ras small GTPase, Ras type IPR003578; Small GTPase, Rho type IPR003579; Ras small GTPase, Rab type IPR013753; Ras	GO:0003924; GTPase activity; Molecular Function GO:0005525; GTP binding; Molecular Function GO:0005622; intracellular; Cellular Component GO:0006886; intracellular protein transport; Biological Process GO:0006913; nucleocytoplasmic transport; Biological Process GO:0007165; signal transduction; Biological Process GO:0007264; small GTPase mediated signal transduction; Biological Process GO:0015031;…	gtpase_rho ; K04513 Ras homolog gene family, member A	RHO1_DROME Ras-like GTP-binding protein Rho1 OS=Drosophila melanogaster GN=Rho1 PE=1 SV=1	Q7PQ08_ANOGA AGAP005160-PC OS=Anopheles gambiae GN=AGAP005160 PE=3 SV=1	--
	CGI_10012879	IPR000219; Dbl homology (DH) domain	GO:0005089; Rho guanyl-nucleotide exchange factor activity; Molecular Function GO:0005622; intracellular; Cellular Component GO:0035023; regulation of Rho protein signal transduction; Biological Process	NA	PKHG7_HUMAN Pleckstrin homology domain-containing family G member 7 OS=Homo sapiens GN=PLEKHG7 PE=2 SV=1	C3YPI0_BRAFL Putative uncharacterized protein (Fragment) OS=Branchiostoma floridae GN=BRAFLDRAFT_215273 PE=4 SV=1	NA
	CGI_10013371	IPR000198; Rho GTPase-activating protein domain IPR000857; MyTH4 domain IPR008936; Rho GTPase activation protein	GO:0005622; intracellular; Cellular Component GO:0005856; cytoskeleton; Cellular Component GO:0007165; signal transduction; Biological Process	hypothetical protein ; K08878 breakpoint cluster region protein [EC:2.7.11.1]	K1688_HUMAN Uncharacterized protein KIAA1688 OS=Homo sapiens GN=KIAA1688 PE=1 SV=2	Q6PAT3_MOUSE D15Wsu169e protein (Fragment) OS=Mus musculus GN=D15Wsu169e PE=2 SV=1	--
	CGI_10013494	IPR001806; Ras GTPase IPR002041; Ran GTPase IPR003577; Ras small GTPase, Ras type IPR003578; Small GTPase, Rho type IPR003579; Ras small GTPase, Rab type IPR006688; ADP-ribosylation factor IPR013753; Ras IPR018249; EF-HAND 2 IPR020851; Small GTPase	GO:0003924; GTPase activity; Molecular Function GO:0005525; GTP binding; Molecular Function GO:0005622; intracellular; Cellular Component GO:0006886; intracellular protein transport; Biological Process GO:0006913; nucleocytoplasmic transport; Biological Process GO:0007165; signal transduction; Biological Process GO:0007264; small GTPase mediated signal transduction; Biological Process GO:0015031;…	hypothetical protein; K07976 Rab family, other	RASEF_CAEBR RAS and EF-hand domain-containing protein homolog OS=Caenorhabditis briggsae GN=tag-312 PE=3 SV=1	Q9XXA4_CAEEL Protein 4R79.2, partially confirmed by transcript evidence OS=Caenorhabditis elegans GN=4R79.2 PE=2 SV=1	--
	CGI_10013518	IPR000198; Rho GTPase-activating protein domain IPR001452; Src homology-3 domain IPR001849; Pleckstrin homology domain IPR008936; Rho GTPase activation protein	GO:0005515; protein binding; Molecular Function GO:0005622; intracellular; Cellular Component GO:0007165; signal transduction; Biological Process	ARHGAP10, MGC143451; Rho GTPase activating protein 10; K13736 Rho GTPase-activating protein 10	RH10L_HUMAN Rho GTPase-activating protein 10-like OS=Homo sapiens PE=1 SV=2	B7QNY3_IXOSC Rho GTPase-activating protein, putative OS=Ixodes scapularis GN=IscW_ISCW015201 PE=4 SV=1	--
	CGI_10013631	IPR001806; Ras GTPase IPR002041; Ran GTPase IPR003577; Ras small GTPase, Ras type IPR003578; Small GTPase, Rho type IPR003579; Ras small GTPase, Rab type IPR013753; Ras IPR020851; Small GTPase	GO:0003924; GTPase activity; Molecular Function GO:0005525; GTP binding; Molecular Function GO:0005622; intracellular; Cellular Component GO:0006886; intracellular protein transport; Biological Process GO:0006913; nucleocytoplasmic transport; Biological Process GO:0007165; signal transduction; Biological Process GO:0007264; small GTPase mediated signal transduction; Biological Process GO:0015031;…	hypothetical protein; K07918 Ras-related protein Rab-32	RAB32_HUMAN Ras-related protein Rab-32 OS=Homo sapiens GN=RAB32 PE=1 SV=3	C3Y8H3_BRAFL Putative uncharacterized protein (Fragment) OS=Branchiostoma floridae GN=BRAFLDRAFT_204961 PE=4 SV=1	--
	CGI_10013635	IPR001164; Arf GTPase activating protein IPR001849; Pleckstrin homology domain IPR002110; Ankyrin repeat IPR003577; Ras small GTPase, Ras type IPR013684; Mitochondrial Rho-like IPR020683; Ankyrin repeat-containing domain IPR020851; Small GTPase	GO:0005515; protein binding; Molecular Function GO:0005525; GTP binding; Molecular Function GO:0005622; intracellular; Cellular Component GO:0007264; small GTPase mediated signal transduction; Biological Process GO:0008060; ARF GTPase activator activity; Molecular Function GO:0008270; zinc ion binding; Molecular Function GO:0032312; regulation of ARF GTPase activity; Biological Process	AGAP009160-PA; K12491 Arf-GAP, GTPase, ANK repeat and PH domain-containing protein 1/2/3	CEG1A_DROME Centaurin-gamma-1A OS=Drosophila melanogaster GN=cenG1A PE=1 SV=2	Q7PVX2_ANOGA AGAP009160-PA OS=Anopheles gambiae GN=AGAP009160 PE=4 SV=4	--
	CGI_10013676	IPR000219; Dbl homology (DH) domain IPR001849; Pleckstrin homology domain	GO:0005089; Rho guanyl-nucleotide exchange factor activity; Molecular Function GO:0005515; protein binding; Molecular Function GO:0005622; intracellular; Cellular Component GO:0035023; regulation of Rho protein signal transduction; Biological Process	GF23988 gene product from transcript GF23988-RA; K05731 T-cell lymphoma invasion and metastasis	SIF1_DROME Protein still life, isoform SIF type 1 OS=Drosophila melanogaster GN=sif PE=2 SV=2	Q8IQ62_DROME Still life, isoform F OS=Drosophila melanogaster GN=sif PE=4 SV=2	--
	CGI_10013830	IPR008936; Rho GTPase activation protein IPR013548; Plexin, cytoplasmic RasGAP domain IPR014756; Immunoglobulin E-set	GO:0005622; intracellular; Cellular Component GO:0007165; signal transduction; Biological Process	NV12162; similar to GA14409-PA; K06820 plexin A	PLXA4_HUMAN Plexin-A4 OS=Homo sapiens GN=PLXNA4 PE=1 SV=4	B7WNM6_HUMAN Plexin A4, B, isoform CRA_b OS=Homo sapiens GN=PLXNA4 PE=4 SV=2	--
	CGI_10014026	IPR011112; Rho termination factor, N-terminal	GO:0003715; transcription termination factor activity; Molecular Function GO:0006353; transcription termination; Biological Process	NA	NA	NA	NA
	CGI_10014105	IPR000008; C2 calcium-dependent membrane targeting IPR000108; Neutrophil cytosol factor 2 p67phox IPR000219; Dbl homology (DH) domain IPR001452; Src homology-3 domain IPR001849; Pleckstrin homology domain IPR008973; C2 calcium/lipid-binding domain, CaLB IPR011511; Variant SH3 IPR018029; C2 membrane targeting protein	GO:0005089; Rho guanyl-nucleotide exchange factor activity; Molecular Function GO:0005515; protein binding; Molecular Function GO:0005622; intracellular; Cellular Component GO:0035023; regulation of Rho protein signal transduction; Biological Process	ARHGEF7; Rho guanine nucleotide exchange factor (GEF) 7; K13710 Rho guanine nucleotide exchange factor 7	ITSN1_HUMAN Intersectin-1 OS=Homo sapiens GN=ITSN1 PE=1 SV=3	A9CB04_PAPAN Intersectin 1, isoform 1 (Predicted) OS=Papio anubis GN=ITSN1 PE=4 SV=1	--
	CGI_10014126	IPR000095; PAK-box/P21-Rho-binding IPR000719; Protein kinase, catalytic domain IPR001245; Serine-threonine/tyrosine-protein kinase IPR002290; Serine/threonine-protein kinase domain IPR011009; Protein kinase-like domain IPR020635; Tyrosine-protein kinase, catalytic domain	GO:0004672; protein kinase activity; Molecular Function GO:0004674; protein serine/threonine kinase activity; Molecular Function GO:0005515; protein binding; Molecular Function GO:0005524; ATP binding; Molecular Function GO:0006468; protein phosphorylation; Biological Process	PR2; Fak-like tyrosine kinase (EC:2.7.10.- 2.7.10.2); K08252 receptor protein-tyrosine kinase [EC:2.7.10.1]	PR2_DROME Tyrosine-protein kinase PR2 OS=Drosophila melanogaster GN=PR2 PE=1 SV=3	B4MPB9_DROWI GK21634 OS=Drosophila willistoni GN=GK21634 PE=3 SV=1	--
	CGI_10014255	IPR001806; Ras GTPase IPR002041; Ran GTPase IPR003577; Ras small GTPase, Ras type IPR003578; Small GTPase, Rho type IPR003579; Ras small GTPase, Rab type IPR013753; Ras IPR020851; Small GTPase	GO:0003924; GTPase activity; Molecular Function GO:0005525; GTP binding; Molecular Function GO:0005622; intracellular; Cellular Component GO:0006886; intracellular protein transport; Biological Process GO:0006913; nucleocytoplasmic transport; Biological Process GO:0007165; signal transduction; Biological Process GO:0007264; small GTPase mediated signal transduction; Biological Process GO:0015031;…	similar to RAB30; K07917 Ras-related protein Rab-30	DJ27A_XENLA DnaJ homolog subfamily C member 27-A OS=Xenopus laevis GN=dnajc27-A PE=2 SV=1	C3YEP6_BRAFL Putative uncharacterized protein (Fragment) OS=Branchiostoma floridae GN=BRAFLDRAFT_265784 PE=4 SV=1	--
	CGI_10014436	IPR001806; Ras GTPase IPR003577; Ras small GTPase, Ras type IPR003578; Small GTPase, Rho type IPR003579; Ras small GTPase, Rab type IPR013753; Ras	GO:0005525; GTP binding; Molecular Function GO:0005622; intracellular; Cellular Component GO:0007264; small GTPase mediated signal transduction; Biological Process GO:0015031; protein transport; Biological Process	Cdc42; Cdc42 homolog; K04393 cell division control protein 42	CDC42_CHICK Cell division control protein 42 homolog OS=Gallus gallus GN=CDC42 PE=2 SV=1	Q5D913_SCHJA CDC42 protein OS=Schistosoma japonicum PE=2 SV=1	--
	CGI_10014437	IPR001806; Ras GTPase IPR003577; Ras small GTPase, Ras type IPR003578; Small GTPase, Rho type IPR003579; Ras small GTPase, Rab type IPR013753; Ras	GO:0005525; GTP binding; Molecular Function GO:0005622; intracellular; Cellular Component GO:0007264; small GTPase mediated signal transduction; Biological Process GO:0015031; protein transport; Biological Process	Cdc42; cell division cycle 42; K04393 cell division control protein 42	CDC42_DROPS Cdc42 homolog OS=Drosophila pseudoobscura pseudoobscura GN=Cdc42 PE=3 SV=1	Q6PTC3_9HEMI Cell division cycle protein 42 OS=Sitobion avenae GN=cdc42 PE=2 SV=1	--
	CGI_10014639	IPR000198; Rho GTPase-activating protein domain IPR008936; Rho GTPase activation protein	GO:0005622; intracellular; Cellular Component GO:0007165; signal transduction; Biological Process	Myo9; myosin 9; K10360 myosin IX	GMIP_MOUSE GEM-interacting protein OS=Mus musculus GN=Gmip PE=1 SV=1	C3ZFQ8_BRAFL Putative uncharacterized protein OS=Branchiostoma floridae GN=BRAFLDRAFT_124122 PE=4 SV=1	--
	CGI_10014852	IPR000219; Dbl homology (DH) domain IPR001849; Pleckstrin homology domain	GO:0005089; Rho guanyl-nucleotide exchange factor activity; Molecular Function GO:0005515; protein binding; Molecular Function GO:0005622; intracellular; Cellular Component GO:0035023; regulation of Rho protein signal transduction; Biological Process	rho guanine nucleotide exchange factor 4-like; K05769 Rho guanine nucleotide exchange factor 4	PKHG1_HUMAN Pleckstrin homology domain-containing family G member 1 OS=Homo sapiens GN=PLEKHG1 PE=1 SV=2	Q5JYA6_HUMAN Pleckstrin homology domain containing, family G (With RhoGef domain) member 1 OS=Homo sapiens GN=PLEKHG1 PE=2 SV=1	--
	CGI_10015026	IPR003104; Actin-binding FH2/DRF autoregulatory IPR003124; Actin-binding WH2 IPR010472; Diaphanous FH3 IPR010473; Diaphanous GTPase-binding IPR014768; GTPase-binding/formin homology 3 IPR015425; Actin-binding FH2 IPR016024; Armadillo-type fold	GO:0003779; actin binding; Molecular Function GO:0005488; binding; Molecular Function GO:0005515; protein binding; Molecular Function GO:0016043; cellular component organization; Biological Process GO:0017048; Rho GTPase binding; Molecular Function GO:0030036; actin cytoskeleton organization; Biological Process	DIAPH3; diaphanous homolog 3 (Drosophila); K05745 diaphanous 3	INF2_XENLA Inverted formin-2 OS=Xenopus laevis GN=inf2 PE=2 SV=1	B0WJ07_CULQU Formin 3 OS=Culex quinquefasciatus GN=CpipJ_CPIJ007323 PE=4 SV=1	--
	CGI_10015051	IPR002792; Deoxyribonuclease/rho motif-related TRAM IPR006638; Elongator protein 3/MiaB/NifB IPR007197; Radical SAM	GO:0003824; catalytic activity; Molecular Function GO:0051536; iron-sulfur cluster binding; Molecular Function	RNA modification enzyme, MiaB family (EC:1.3.1.74); K06168 bifunctional enzyme involved in thiolation and methylation of tRNA	CDKAL_HUMAN CDK5 regulatory subunit-associated protein 1-like 1 OS=Homo sapiens GN=CDKAL1 PE=1 SV=1	C0HA71_SALSA CDK5 regulatory subunit-associated protein 1-like 1 OS=Salmo salar GN=CDKAL PE=2 SV=1	--
Regulating retinal	CGI_10003121	IPR000418; Ets IPR003118; Sterile alpha motif/pointed IPR010993; Sterile alpha motif homology	GO:0003700; sequence-specific DNA binding transcription factor activity; Molecular Function GO:0005515; protein binding; Molecular Function GO:0005634; nucleus; Cellular Component GO:0006355; regulation of transcription, DNA-dependent; Biological Process GO:0043565; sequence-specific DNA binding; Molecular Function	v-ets erythroblastosis virus E26 oncogene like; K09435 transcriptional Regulator ERG	ERG_CHICK Transcriptional Regulator Erg OS=Gallus gallus GN=ERG PE=2 SV=1	Q8UUU0_CHICK Erg isoform C-1-1 OS=Gallus gallus PE=2 SV=1	--
	CGI_10005518	IPR000418; Ets	GO:0003700; sequence-specific DNA binding transcription factor activity; Molecular Function GO:0006355; regulation of transcription, DNA-dependent; Biological Process GO:0043565; sequence-specific DNA binding; Molecular Function	similar to v-ets erythroblastosis virus E26 oncogene like (avian); K09435 transcriptional Regulator ERG	ETS3_DROME DNA-binding protein D-ETS-3 OS=Drosophila melanogaster GN=Ets65A PE=2 SV=3	Q4H3K2_CIOIN Transcription factor protein OS=Ciona intestinalis GN=Ci-Fli/ERG3 PE=2 SV=1	--
	CGI_10011699	IPR000418; Ets	GO:0003700; sequence-specific DNA binding transcription factor activity; Molecular Function GO:0006355; regulation of transcription, DNA-dependent; Biological Process GO:0043565; sequence-specific DNA binding; Molecular Function	erg, zgc:103429; v-ets erythroblastosis virus E26 oncogene like (avian); K09435 transcriptional Regulator ERG	ETS3_DROME DNA-binding protein D-ETS-3 OS=Drosophila melanogaster GN=Ets65A PE=2 SV=3	Q9BZD1_HUMAN Ewings sarcoma EWS-Fli1 (Type 1) oncogene OS=Homo sapiens PE=2 SV=1	--
Opsin	CGI_10005836	IPR000276; 7TM GPCR, Rhodopsin-like IPR002962; Peropsin IPR017452; GPCR, Rhodopsin-like superfamily	GO:0007186; G-protein coupled receptor protein signaling pathway; Biological Process GO:0007601; visual perception; Biological Process GO:0016021; integral to membrane; Cellular Component	Melanopsin-like; K04255 r-opsin	OPN4_PHOSU Melanopsin OS=Phodopus sungorus GN=OPN4 PE=2 SV=1	A5GYD8_SMICR Melanopsin OS=Sminthopsis crassicaudata GN=Opn4 PE=2 SV=1	--
	CGI_10005837	IPR000276; 7TM GPCR, Rhodopsin-like IPR008365; Prostanoid receptor IPR017452; GPCR, Rhodopsin-like superfamily	GO:0007186; G-protein coupled receptor protein signaling pathway; Biological Process GO:0016021; integral to membrane; Cellular Component	Opsin 4; K04255 r-opsin	OPSO_RUTRU Opsin-VA OS=Rutilus rutilus PE=2 SV=1	B3Y058_CARAU Vertebrate ancient long opsin OS=Carassius auratus GN=Valop PE=2 SV=1	--
	CGI_10007350	IPR000276; 7TM GPCR, Rhodopsin-like IPR017452; GPCR, Rhodopsin-like superfamily	GO:0007186; G-protein coupled receptor protein signaling pathway; Biological Process GO:0016021; integral to membrane; Cellular Component	OPN4; Opsin 4; K04255 r-opsin	OPN4_FELCA Melanopsin OS=Felis catus GN=OPN4 PE=2 SV=1	A7S581_NEMVE Predicted protein (Fragment) OS=Nematostella vectensis GN=v1g105138 PE=3 SV=1	NA
	CGI_10008282	IPR000276; 7TM GPCR, Rhodopsin-like IPR017452; GPCR, Rhodopsin-like superfamily	GO:0007186; G-protein coupled receptor protein signaling pathway; Biological Process GO:0016021; integral to membrane; Cellular Component	Opsin 4; K04255 r-opsin	OPSD_ENTDO Rhodopsin OS=Enteroctopus dofleini GN=RHO PE=1 SV=1	B8Q2W2_9MOLL Opsin OS=Euprymna scolopes PE=2 SV=1	--
	CGI_10008673	IPR000276; 7TM GPCR, Rhodopsin-like IPR017452; GPCR, Rhodopsin-like superfamily IPR023041; Glucose receptor Git3, N-terminal	GO:0007186; G-protein coupled receptor protein signaling pathway; Biological Process GO:0016021; integral to membrane; Cellular Component	COPN5L1; Opsin 5-like 1; K08385 G0-opsin	NA	NA	NA
	CGI_10008682	IPR000276; 7TM GPCR, Rhodopsin-like IPR001760; Opsin IPR017452; GPCR, Rhodopsin-like superfamily	GO:0007186; G-protein coupled receptor protein signaling pathway; Biological Process GO:0007601; visual perception; Biological Process GO:0016021; integral to membrane; Cellular Component	OPN4; Opsin 4; K04255 r-opsin	OPN4_PHOSU Melanopsin OS=Phodopus sungorus GN=OPN4 PE=2 SV=1	B7ZQ22_XENLA Opn4-A protein OS=Xenopus laevis GN=opn4-A PE=2 SV=1	--
	CGI_10008683	IPR000276; 7TM GPCR, Rhodopsin-like IPR017452; GPCR, Rhodopsin-like superfamily	GO:0007186; G-protein coupled receptor protein signaling pathway; Biological Process GO:0016021; integral to membrane; Cellular Component	hypothetical protein; K04255 r-opsin	OPN4_BRABE Melanopsin OS=Branchiostoma belcheri GN=OPN4 PE=1 SV=1	C3Z632_BRAFL Putative uncharacterized protein OS=Branchiostoma floridae GN=BRAFLDRAFT_65960 PE=3 SV=1	--
	CGI_10013541	IPR000276; 7TM GPCR, Rhodopsin-like IPR001760; Opsin IPR017452; GPCR, Rhodopsin-like superfamily	GO:0007186; G-protein coupled receptor protein signaling pathway; Biological Process GO:0007601; visual perception; Biological Process GO:0016021; integral to membrane; Cellular Component	OPN4, OPN4-2; Opsin 4; K04255 r-opsin	OPSD1_PATYE Rhodopsin, GQ-coupled OS=Patinopecten yessoensis GN=SCOP1 PE=1 SV=1	Q8T359_PLADU Rhabdomeric Opsin OS=Platynereis dumerilii GN=r-opsin PE=2 SV=1	--
	CGI_10014655	IPR000276; 7TM GPCR, Rhodopsin-like IPR017452; GPCR, Rhodopsin-like superfamily	GO:0007186; G-protein coupled receptor protein signaling pathway; Biological Process GO:0016021; integral to membrane; Cellular Component	Opsin 4; K04255 r-opsin	OPSD1_PATYE Rhodopsin, GQ-coupled OS=Patinopecten yessoensis GN=SCOP1 PE=1 SV=1	C1K2X1_LIMPO Opsin 5 OS=Limulus polyphemus PE=2 SV=1	--
Cone photoreceptor	CGI_10011566	IPR000595; Cyclic nucleotide-binding domain IPR005821; Ion transport IPR018490; Cyclic nucleotide-binding-like	GO:0005216; ion channel activity; Molecular Function GO:0006811; ion transport; Biological Process GO:0016020; membrane; Cellular Component GO:0055085; transmembrane transport; Biological Process	similar to Cone photoreceptor cGMP-gated channel alpha subunit; K04950 cyclic nucleotide gated channel alpha 3	CNGA2_RAT Cyclic nucleotide-gated olfactory channel OS=Rattus norvegicus GN=Cnga2 PE=2 SV=1	C3XXJ5_BRAFL Putative uncharacterized protein OS=Branchiostoma floridae GN=BRAFLDRAFT_63923 PE=4 SV=1	--
Retinaldehyde-binding	CGI_10000294	IPR001251; Cellular Retinaldehyde-binding/triple function, C-terminal	NA	NA	NA	Q5DCR8_SCHJA SJCHGC05717 protein OS=Schistosoma japonicum PE=2 SV=1	NA
	CGI_10002017	IPR001071; Cellular Retinaldehyde binding/alpha-tocopherol transport IPR001251; Cellular retinaldehyde-binding/triple function, C-terminal	GO:0005215; transporter activity; Molecular Function GO:0005622; intracellular; Cellular Component GO:0006810; transport; Biological Process	hypothetical protein LOC100158581; K01104 protein-tyrosine phosphatase [EC:3.1.3.48]	TTPAL_PONAB Alpha-tocopherol transfer protein-like OS=Pongo abelii GN=TTPAL PE=2 SV=1	C3Y4X8_BRAFL Putative uncharacterized protein (Fragment) OS=Branchiostoma floridae GN=BRAFLDRAFT_289251 PE=4 SV=1	--
	CGI_10002018	IPR001071; Cellular Retinaldehyde binding/alpha-tocopherol transport IPR001251; Cellular retinaldehyde-binding/triple function, C-terminal IPR008273; Cellular retinaldehyde-binding/triple function, N-terminal IPR011074; Phosphatidylinositol transfer protein-like, N-terminal	GO:0005215; transporter activity; Molecular Function GO:0005622; intracellular; Cellular Component GO:0006810; transport; Biological Process	ptpn9, MGC130813, MGC52584; protein tyrosine phosphatase, non-receptor type 9 (EC:3.1.3.48); K01104 protein-tyrosine phosphatase [EC:3.1.3.48]	RLBL2_MACFA Retinaldehyde-binding protein 1-like protein 2 OS=Macaca fascicularis GN=RLBP1L2 PE=2 SV=2	C8UZT4_HUMAN Clavesin 2 OS=Homo sapiens PE=2 SV=1	--
	CGI_10004988	IPR001251; Cellular Retinaldehyde-binding/triple function, C-terminal IPR004097; DHHA2 IPR022181; Bcl2-/adenovirus E1B 19kDa-interacting protein 2	GO:0005737; cytoplasm; Cellular Component GO:0016462; pyrophosphatase activity; Molecular Function	hypothetical protein ; K01514 exopolyphosphatase [EC:3.6.1.11]	BMCC1_HUMAN BNIP2 motif-containing molecule at the C-terminal region 1 OS=Homo sapiens GN=BMCC1 PE=1 SV=2	B9EK61_HUMAN PRUNE2 protein OS=Homo sapiens GN=PRUNE2 PE=2 SV=1	--
	CGI_10005669	IPR001251; Cellular Retinaldehyde-binding/triple function, C-terminal	NA	TRIO; triple functional domain (PTPRF interacting); K08810 triple functional domain protein [EC:2.7.11.-]	MF2L2_HUMAN Probable guanine nucleotide exchange factor MCF2L2 OS=Homo sapiens GN=MCF2L2 PE=2 SV=2	C3YXF4_BRAFL Putative uncharacterized protein (Fragment) OS=Branchiostoma floridae GN=BRAFLDRAFT_212964 PE=4 SV=1	--
	CGI_10010072	IPR002198; Short-chain dehydrogenase/reductase SDR IPR002347; Glucose/ribitol dehydrogenase	GO:0008152; metabolic process; Biological Process GO:0016491; oxidoreductase activity; Molecular Function GO:0055114; oxidation-reduction process; Biological Process	rdh10, SDR16C4, XRDH10, XRDH10a, XRDH10b; retinol dehydrogenase 10 (all-trans) (EC:1.1.1.300); K11151 retinol dehydrogenase 10 [EC:1.1.1.-]	RDHE2_HUMAN Epidermal Retinal dehydrogenase 2 OS=Homo sapiens GN=SDR16C5 PE=2 SV=2	A8E7S3_DANRE Novel protein (Zgc:76925) OS=Danio rerio GN=DKEY-72L21.4 PE=3 SV=1	--
	CGI_10010302	IPR000719; Protein kinase, catalytic domain IPR001054; Adenylyl cyclase class-3/4/guanylyl cyclase IPR001245; Serine-threonine/tyrosine-protein kinase IPR002290; Serine/threonine-protein kinase domain IPR011009; Protein kinase-like domain IPR020635; Tyrosine-protein kinase, catalytic domain	GO:0004672; protein kinase activity; Molecular Function GO:0004674; protein serine/threonine kinase activity; Molecular Function GO:0005524; ATP binding; Molecular Function GO:0006468; protein phosphorylation; Biological Process GO:0009190; cyclic nucleotide biosynthetic process; Biological Process GO:0016849; phosphorus-oxygen lyase activity; Molecular Function GO:0023034; intracellular signalin…	Retinal guanylyl cyclase 2-like; K12321 guanylate cyclase 2D/E/F [EC:4.6.1.2]	GUC2G_RAT Guanylate cyclase 2G OS=Rattus norvegicus GN=Gucy2g PE=2 SV=2	Q8TA72_ASTAM Guanylate cyclase OS=Asterias amurensis GN=aaGC PE=2 SV=1	--
	CGI_10010743	IPR001251; Cellular Retinaldehyde-binding/triple function, C-terminal	NA	Trio, 6720464I07Rik, AA408740, Solo; triple functional domain (PTPRF interacting) (EC:2.7.11.1); K08810 triple functional domain protein [EC:2.7.11.-]	MF2L2_HUMAN Probable guanine nucleotide exchange factor MCF2L2 OS=Homo sapiens GN=MCF2L2 PE=2 SV=2	Q4RY59_TETNG Chromosome 3 SCAF14978, whole genome shotgun sequence OS=Tetraodon nigroviridis GN=GSTENG00027135001 PE=4 SV=1	--
	CGI_10010891	IPR008015; GMP phosphodiesterase, delta subunit IPR014756; Immunoglobulin E-set	NA	hypothetical protein ; K13758 Retinal rod Rhodopsin-sensitive cGMP 3',5'-cyclic phosphodiesterase subunit delta	PDE6D_MOUSE Retinal rod Rhodopsin-sensitive cGMP 3',5'-cyclic phosphodiesterase subunit delta OS=Mus musculus GN=Pde6d PE=2 SV=1	A7SFK7_NEMVE Predicted protein OS=Nematostella vectensis GN=v1g189274 PE=4 SV=1	--
	CGI_10011377	IPR002198; Short-chain dehydrogenase/reductase SDR IPR002347; Glucose/ribitol dehydrogenase	GO:0008152; metabolic process; Biological Process GO:0016491; oxidoreductase activity; Molecular Function GO:0055114; oxidation-reduction process; Biological Process	RDH10; retinol dehydrogenase 10 (all-trans); K11151 retinol dehydrogenase 10 [EC:1.1.1.-]	RDHE2_HUMAN Epidermal Retinal dehydrogenase 2 OS=Homo sapiens GN=SDR16C5 PE=2 SV=2	A8E7S3_DANRE Novel protein (Zgc:76925) OS=Danio rerio GN=DKEY-72L21.4 PE=3 SV=1	--
	CGI_10011567	IPR000535; Major sperm protein IPR001251; Cellular Retinaldehyde-binding/triple function, C-terminal IPR008962; PapD-like	GO:0005198; structural molecule activity; Molecular Function	ptpn9, MGC130813, MGC52584; protein tyrosine phosphatase, non-receptor type 9 (EC:3.1.3.48); K01104 protein-tyrosine phosphatase [EC:3.1.3.48]	MSPD2_MOUSE Motile sperm domain-containing protein 2 OS=Mus musculus GN=Mospd2 PE=1 SV=2	Q66IG9_XENTR Mospd2 protein OS=Xenopus tropicalis GN=mospd2 PE=2 SV=1	--
	CGI_10013752	IPR001251; Cellular Retinaldehyde-binding/triple function, C-terminal IPR002589; Appr-1-p processing	NA	Appr-1-p processing enzyme (EC:2.7.7.48); K00985 RNA-directed RNA polymerase [EC:2.7.7.48]	GDAP2_NEMVE Protein GDAP2 homolog OS=Nematostella vectensis GN=gdap2 PE=3 SV=1	B0VEQ8_DANRE Ganglioside induced differentiation associated protein 2 (Fragment) OS=Danio rerio GN=gdap2 PE=4 SV=1	--
Retinol	CGI_10000640	IPR002937; Amine oxidase	NA	hypothetical protein; K09516 all-trans-retinol 13,14-reductase [EC:1.3.99.23]	RETST_DANRE Putative all-trans-retinol 13,14-reductase OS=Danio rerio GN=retsat PE=2 SV=1	C3Z7R9_BRAFL Putative uncharacterized protein OS=Branchiostoma floridae GN=BRAFLDRAFT_119025 PE=4 SV=1	--
	CGI_10002314	IPR002198; Short-chain dehydrogenase/reductase SDR IPR002347; Glucose/ribitol dehydrogenase	GO:0008152; metabolic process; Biological Process GO:0016491; oxidoreductase activity; Molecular Function GO:0055114; oxidation-reduction process; Biological Process	similar to microsomal NAD+-dependent retinol dehydrogenase 4; K11154 retinol dehydrogenase 16 [EC:1.1.1.-]	DR9C7_MOUSE Short chain dehydrogenase/reductase family 9C member 7 OS=Mus musculus GN=Sdr9c7 PE=2 SV=1	Q9GQB0_BRAFL Microsomal retinol dehydrogenase 1 OS=Branchiostoma floridae GN=Rdh1 PE=2 SV=1	--
	CGI_10005487	IPR007053; NC	NA	lratb, im:7148552, lrat; lecithin retinol acyltransferase b (phosphatidylcholine--retinol O-acyltransferase b); K00678 phosphatidylcholine-retinol O-acyltransferase [EC:2.3.1.135]	HRSL1_MOUSE HRAS-like suppressor OS=Mus musculus GN=Hrasls PE=2 SV=1	C3YTB3_BRAFL Putative uncharacterized protein OS=Branchiostoma floridae GN=BRAFLDRAFT_119296 PE=4 SV=1	NA
	CGI_10005488	IPR007053; NC	NA	lrata, lrat; lecithin retinol acyltransferase a (phosphatidylcholine--retinol O-acyltransferase a); K00678 phosphatidylcholine-retinol O-acyltransferase [EC:2.3.1.135]	PAG16_PONAB Group XVI phospholipase A2 OS=Pongo abelii GN=PLA2G16 PE=2 SV=1	C3YTB3_BRAFL Putative uncharacterized protein OS=Branchiostoma floridae GN=BRAFLDRAFT_119296 PE=4 SV=1	NA
	CGI_10005490	IPR007053; NC	NA	lrata, lrat; lecithin retinol acyltransferase a (phosphatidylcholine--retinol O-acyltransferase a); K00678 phosphatidylcholine-retinol O-acyltransferase [EC:2.3.1.135]	PAG16_RAT Group XVI phospholipase A2 OS=Rattus norvegicus GN=Pla2g16 PE=2 SV=2	C3YTB3_BRAFL Putative uncharacterized protein OS=Branchiostoma floridae GN=BRAFLDRAFT_119296 PE=4 SV=1	NA
	CGI_10005930	IPR002198; Short-chain dehydrogenase/reductase SDR IPR002347; Glucose/ribitol dehydrogenase	GO:0008152; metabolic process; Biological Process GO:0016491; oxidoreductase activity; Molecular Function GO:0055114; oxidation-reduction process; Biological Process	hypothetical LOC581832; K11162 retinol dehydrogenase 14 [EC:1.1.1.-]	RDH14_HUMAN Retinol dehydrogenase 14 OS=Homo sapiens GN=RDH14 PE=1 SV=1	C3YGP9_BRAFL Putative uncharacterized protein OS=Branchiostoma floridae GN=BRAFLDRAFT_58779 PE=4 SV=1	--
	CGI_10006539	IPR002198; Short-chain dehydrogenase/reductase SDR IPR002347; Glucose/ribitol dehydrogenase	GO:0008152; metabolic process; Biological Process GO:0016491; oxidoreductase activity; Molecular Function GO:0055114; oxidation-reduction process; Biological Process	similar to Retinol dehydrogenase 13 (all-trans and 9-cis); K11161 retinol dehydrogenase 13 [EC:1.1.1.-]	RDH13_HUMAN Retinol dehydrogenase 13 OS=Homo sapiens GN=RDH13 PE=1 SV=2	C3XRS2_BRAFL Putative uncharacterized protein OS=Branchiostoma floridae GN=BRAFLDRAFT_68368 PE=4 SV=1	--
	CGI_10007515	IPR011038; Calycin-like	NA	NA	RET4_PIG Retinol-binding protein 4 OS=Sus scrofa GN=RBP4 PE=1 SV=2	NA	NA
	CGI_10007776	NA	NA	RDH11; Retinol dehydrogenase 11 (all-trans/9-cis/11-cis); K11152 retinol dehydrogenase 11 [EC:1.1.1.-]	RDH12_MOUSE Retinol dehydrogenase 12 OS=Mus musculus GN=Rdh12 PE=2 SV=1	B5XAB1_SALSA Dehydrogenase/reductase SDR family member 13 OS=Salmo salar GN=DHR13 PE=2 SV=1	--
	CGI_10009121	IPR002198; Short-chain dehydrogenase/reductase SDR IPR002347; Glucose/ribitol dehydrogenase	GO:0008152; metabolic process; Biological Process GO:0016491; oxidoreductase activity; Molecular Function GO:0055114; oxidation-reduction process; Biological Process	rdh10, SDR16C4, XRDH10, XRDH10a, XRDH10b; Retinol dehydrogenase 10 (all-trans) (EC:1.1.1.300); K11151 retinol dehydrogenase 10 [EC:1.1.1.-]	DHB11_MOUSE Estradiol 17-beta-dehydrogenase 11 OS=Mus musculus GN=Hsd17b11 PE=2 SV=1	Q5M8V5_XENTR Hydroxysteroid (17-beta) dehydrogenase 13 OS=Xenopus tropicalis GN=hsd17b13 PE=2 SV=1	--
	CGI_10010072	IPR002198; Short-chain dehydrogenase/reductase SDR IPR002347; Glucose/ribitol dehydrogenase	GO:0008152; metabolic process; Biological Process GO:0016491; oxidoreductase activity; Molecular Function GO:0055114; oxidation-reduction process; Biological Process	rdh10, SDR16C4, XRDH10, XRDH10a, XRDH10b; Retinol dehydrogenase 10 (all-trans) (EC:1.1.1.300); K11151 retinol dehydrogenase 10 [EC:1.1.1.-]	RDHE2_HUMAN Epidermal retinal dehydrogenase 2 OS=Homo sapiens GN=SDR16C5 PE=2 SV=2	A8E7S3_DANRE Novel protein (Zgc:76925) OS=Danio rerio GN=DKEY-72L21.4 PE=3 SV=1	--
	CGI_10011377	IPR002198; Short-chain dehydrogenase/reductase SDR IPR002347; Glucose/ribitol dehydrogenase	GO:0008152; metabolic process; Biological Process GO:0016491; oxidoreductase activity; Molecular Function GO:0055114; oxidation-reduction process; Biological Process	RDH10; Retinol dehydrogenase 10 (all-trans); K11151 retinol dehydrogenase 10 [EC:1.1.1.-]	RDHE2_HUMAN Epidermal retinal dehydrogenase 2 OS=Homo sapiens GN=SDR16C5 PE=2 SV=2	A8E7S3_DANRE Novel protein (Zgc:76925) OS=Danio rerio GN=DKEY-72L21.4 PE=3 SV=1	--
	CGI_10012099	IPR000998; MAM domain IPR001506; Peptidase M12A, astacin IPR002198; Short-chain dehydrogenase/reductase SDR IPR002347; Glucose/ribitol dehydrogenase IPR008985; Concanavalin A-like lectin/glucanase	GO:0004222; metalloendopeptidase activity; Molecular Function GO:0006508; proteolysis; Biological Process GO:0008152; metabolic process; Biological Process GO:0016020; membrane; Cellular Component GO:0016491; oxidoreductase activity; Molecular Function GO:0055114; oxidation-reduction process; Biological Process	rdh7.2; Retinol dehydrogenase 7, gene 2; K11154 retinol dehydrogenase 16 [EC:1.1.1.-]	RDH2_RAT Retinol dehydrogenase 2 OS=Rattus norvegicus GN=Rdh2 PE=1 SV=1	A7S3H1_NEMVE Predicted protein OS=Nematostella vectensis GN=v1g185226 PE=3 SV=1	--
	CGI_10012631	IPR002198; Short-chain dehydrogenase/reductase SDR IPR002347; Glucose/ribitol dehydrogenase	GO:0008152; metabolic process; Biological Process GO:0016491; oxidoreductase activity; Molecular Function GO:0055114; oxidation-reduction process; Biological Process	similar to RDH13; K11161 Retinol dehydrogenase 13 [EC:1.1.1.-]	RDH11_HUMAN Retinol dehydrogenase 11 OS=Homo sapiens GN=RDH11 PE=1 SV=2	C3XRT8_BRAFL Putative uncharacterized protein OS=Branchiostoma floridae GN=BRAFLDRAFT_118764 PE=4 SV=1	--
	CGI_10012632	IPR002198; Short-chain dehydrogenase/reductase SDR IPR002347; Glucose/ribitol dehydrogenase	GO:0008152; metabolic process; Biological Process GO:0016491; oxidoreductase activity; Molecular Function GO:0055114; oxidation-reduction process; Biological Process	similar to RDH13; K11161 Retinol dehydrogenase 13 [EC:1.1.1.-]	RDH11_HUMAN Retinol dehydrogenase 11 OS=Homo sapiens GN=RDH11 PE=1 SV=2	B5XB52_SALSA Retinol dehydrogenase 12 OS=Salmo salar GN=RDH12 PE=2 SV=1	--
	CGI_10012896	IPR002198; Short-chain dehydrogenase/reductase SDR IPR002347; Glucose/ribitol dehydrogenase	GO:0008152; metabolic process; Biological Process GO:0016491; oxidoreductase activity; Molecular Function GO:0055114; oxidation-reduction process; Biological Process	similar to microsomal NAD+-dependent Retinol dehydrogenase 4; K11154 retinol dehydrogenase 16 [EC:1.1.1.-]	RDH7_RAT Retinol dehydrogenase 7 OS=Rattus norvegicus GN=Rdh7 PE=2 SV=1	Q6P6V2_RAT Rdh2 protein OS=Rattus norvegicus GN=Rdh2 PE=2 SV=1	--
	CGI_10013895	IPR002198; Short-chain dehydrogenase/reductase SDR IPR002347; Glucose/ribitol dehydrogenase	GO:0008152; metabolic process; Biological Process GO:0016491; oxidoreductase activity; Molecular Function GO:0055114; oxidation-reduction process; Biological Process	hypothetical LOC589120; K11169 dehydrogenase/reductase SDR family member 13 [EC:1.1.-.-]	RDH12_MOUSE Retinol dehydrogenase 12 OS=Mus musculus GN=Rdh12 PE=2 SV=1	C3XRT8_BRAFL Putative uncharacterized protein OS=Branchiostoma floridae GN=BRAFLDRAFT_118764 PE=4 SV=1	--
	CGI_10014220	IPR002198; Short-chain dehydrogenase/reductase SDR IPR002347; Glucose/ribitol dehydrogenase	GO:0008152; metabolic process; Biological Process GO:0016491; oxidoreductase activity; Molecular Function GO:0055114; oxidation-reduction process; Biological Process	similar to Retinol dehydrogenase 13 (all-trans and 9-cis); K11161 retinol dehydrogenase 13 [EC:1.1.1.-]	DHR13_BOVIN Dehydrogenase/reductase SDR family member 13 OS=Bos taurus GN=DHRS13 PE=2 SV=1	A7RNF1_NEMVE Predicted protein (Fragment) OS=Nematostella vectensis GN=v1g87569 PE=3 SV=1	--
Cryptochrome	CGI_10001065	IPR005101; DNA photolyase, FAD-binding/Cryptochrome, C-terminal	GO:0003913; DNA photolyase activity; Molecular Function GO:0006281; DNA repair; Biological Process	hypothetical protein; K02295 Cryptochrome	CRY2_CHICK Cryptochrome-2 OS=Gallus gallus GN=CRY2 PE=2 SV=2	Q7ZZQ2_RANCA Cryptochrome 2 OS=Rana catesbeiana PE=2 SV=1	--
	CGI_10006975	IPR003107; RNA-processing protein, HAT helix IPR005101; DNA photolyase, FAD-binding/Cryptochrome, C-terminal IPR006050; DNA photolyase, N-terminal IPR008847; Suppressor of forked	GO:0003913; DNA photolyase activity; Molecular Function GO:0005622; intracellular; Cellular Component GO:0005634; nucleus; Cellular Component GO:0006281; DNA repair; Biological Process GO:0006396; RNA processing; Biological Process GO:0006397; mRNA processing; Biological Process	hypothetical protein LOC100075602; K14408 cleavage stimulation factor subunit 3	CSTF3_HUMAN Cleavage stimulation factor 77 kDa subunit OS=Homo sapiens GN=CSTF3 PE=1 SV=1	Q5F4A0_CHICK Putative uncharacterized protein OS=Gallus gallus GN=RCJMB04_1m7 PE=2 SV=1	--
	CGI_10007760	IPR005101; DNA photolyase, FAD-binding/Cryptochrome, C-terminal IPR006050; DNA photolyase, N-terminal	GO:0003913; DNA photolyase activity; Molecular Function GO:0006281; DNA repair; Biological Process	DNA photolyase ; K02295 Cryptochrome	CRY1_CHICK Cryptochrome-1 OS=Gallus gallus GN=CRY1 PE=2 SV=1	Q9I910_XENLA 6-4 photolyase OS=Xenopus laevis GN=Xl64phr PE=2 SV=1	--
	CGI_10011223	IPR005101; DNA photolyase, FAD-binding/Cryptochrome, C-terminal	GO:0003913; DNA photolyase activity; Molecular Function GO:0006281; DNA repair; Biological Process	DNA photolyase ; K02295 Cryptochrome	CRY1_AEDAE Cryptochrome-1 OS=Aedes aegypti GN=cry PE=3 SV=1	A2A264_9ORTH Cryptochrome OS=Dianemobius nigrofasciatus GN=Cry PE=2 SV=1	--
Retinoic acid	CGI_10002096	IPR000463; Cytosolic fatty-acid binding IPR011038; Calycin-like	GO:0005215; transporter activity; Molecular Function GO:0006810; transport; Biological Process GO:0008289; lipid binding; Molecular Function	NA	RABP1_CHICK Cellular Retinoic acid-binding protein 1 OS=Gallus gallus GN=CRABP1 PE=2 SV=4	B0FLN8_CHICK Cellular Retinoic acid binding protein I OS=Gallus gallus GN=CRABP-I PE=2 SV=1	--
	CGI_10004075	IPR000003; Retinoid X receptor IPR000536; Nuclear hormone receptor, ligand-binding, core IPR001628; Zinc finger, nuclear hormone receptor-type IPR001723; Steroid hormone receptor IPR008946; Nuclear hormone receptor, ligand-binding	GO:0003677; DNA binding; Molecular Function GO:0003700; sequence-specific DNA binding transcription factor activity; Molecular Function GO:0003707; steroid hormone receptor activity; Molecular Function GO:0004879; ligand-dependent nuclear receptor activity; Molecular Function GO:0005496; steroid binding; Molecular Function GO:0005634; nucleus; Cellular Component GO:0006355; regulation of transcri…	RXRA, RXR_alpha; retinoid X receptor, alpha; K08524 retinoid X receptor alpha	RXRA_HUMAN Retinoic acid receptor RXR-alpha OS=Homo sapiens GN=RXRA PE=1 SV=1	Q5I7G2_LYMST Retinoid X receptor OS=Lymnaea stagnalis GN=RXR PE=2 SV=1	--
	CGI_10009223	IPR019384; Retinoic acid induced 16-like protein	NA	NA	F16A2_DANRE UPF0518 protein fam160a2 OS=Danio rerio GN=fam160a2 PE=3 SV=1	C3XW45_BRAFL Putative uncharacterized protein OS=Branchiostoma floridae GN=BRAFLDRAFT_117172 PE=4 SV=1	--
	CGI_10014590	NA	NA	MLL3; myeloid/lymphoid or mixed-lineage leukemia 3; K09188 myeloid/lymphoid or mixed-lineage leukemia protein 3	RAI1_HUMAN Retinoic acid-induced protein 1 OS=Homo sapiens GN=RAI1 PE=1 SV=2	B3RPN9_TRIAD Predicted protein OS=Trichoplax adhaerens GN=TRIADDRAFT_53607 PE=4 SV=1	--
Visual perception	CGI_10005836	IPR000276; 7TM GPCR, rhodopsin-like IPR002962; Peropsin IPR017452; GPCR, rhodopsin-like superfamily	GO:0007186; G-protein coupled receptor protein signaling pathway; Biological Process GO:0007601; visual perception; Biological Process GO:0016021; integral to membrane; Cellular Component	melanopsin-like; K04255 r-opsin	OPN4_PHOSU Melanopsin OS=Phodopus sungorus GN=OPN4 PE=2 SV=1	A5GYD8_SMICR Melanopsin OS=Sminthopsis crassicaudata GN=Opn4 PE=2 SV=1	--
	CGI_10008682	IPR000276; 7TM GPCR, rhodopsin-like IPR001760; Opsin IPR017452; GPCR, rhodopsin-like superfamily	GO:0007186; G-protein coupled receptor protein signaling pathway; Biological Process GO:0007601; Visual perception; Biological Process GO:0016021; integral to membrane; Cellular Component	OPN4; opsin 4; K04255 r-opsin	OPN4_PHOSU Melanopsin OS=Phodopus sungorus GN=OPN4 PE=2 SV=1	B7ZQ22_XENLA Opn4-A protein OS=Xenopus laevis GN=opn4-A PE=2 SV=1	--
	CGI_10013541	IPR000276; 7TM GPCR, rhodopsin-like IPR001760; Opsin IPR017452; GPCR, rhodopsin-like superfamily	GO:0007186; G-protein coupled receptor protein signaling pathway; Biological Process GO:0007601; Visual perception; Biological Process GO:0016021; integral to membrane; Cellular Component	OPN4, OPN4-2; opsin 4; K04255 r-opsin	OPSD1_PATYE Rhodopsin, GQ-coupled OS=Patinopecten yessoensis GN=SCOP1 PE=1 SV=1	Q8T359_PLADU Rhabdomeric opsin OS=Platynereis dumerilii GN=r-opsin PE=2 SV=1	--
Visual system	CGI_10010560	IPR003654; Paired-like homeodomain protein, OAR	GO:0003677; DNA binding; Molecular Function GO:0005634; nucleus; Cellular Component GO:0007275; multicellular organismal development; Biological Process	vsx2, MGC66294, MGC85859, Vsx-2, alx, chx10; visual system homeobox 2; K09336 Visual system homeobox protein 2	VSX2_CHICK Visual system homeobox 2 OS=Gallus gallus GN=VSX2 PE=2 SV=1	Q4RR36_TETNG Chromosome 14 SCAF15003, whole genome shotgun sequence. (Fragment) OS=Tetraodon nigroviridis GN=GSTENG00030337001 PE=3 SV=1	--
	CGI_10010562	IPR001356; Homeobox IPR003654; Paired-like homeodomain protein, OAR IPR009057; Homeodomain-like	GO:0003677; DNA binding; Molecular Function GO:0003700; sequence-specific DNA binding transcription factor activity; Molecular Function GO:0005515; protein binding; Molecular Function GO:0005634; nucleus; Cellular Component GO:0006355; regulation of transcription, DNA-dependent; Biological Process GO:0007275; multicellular organismal development; Biological Process GO:0043565; sequence-specific D…	vsx2, MGC66294, MGC85859, Vsx-2, alx, chx10; visual system homeobox 2; K09336 Visual system homeobox protein 2	VSX2_CHICK Visual system homeobox 2 OS=Gallus gallus GN=VSX2 PE=2 SV=1	Q4RR36_TETNG Chromosome 14 SCAF15003, whole genome shotgun sequence. (Fragment) OS=Tetraodon nigroviridis GN=GSTENG00030337001 PE=3 SV=1	--
	CGI_10010563	IPR001356; Homeobox IPR009057; Homeodomain-like	GO:0003700; sequence-specific DNA binding transcription factor activity; Molecular Function GO:0005515; protein binding; Molecular Function GO:0006355; regulation of transcription, DNA-dependent; Biological Process GO:0043565; sequence-specific DNA binding; Molecular Function	VSX2, CHX10, HOX10, MCOP2, MCOPCB3, RET1; visual system homeobox 2; K09336 Visual system homeobox protein 2	VSX2_HUMAN Visual system homeobox 2 OS=Homo sapiens GN=VSX2 PE=1 SV=1	A1A4X6_HUMAN Ceh-10 homeodomain containing homolog (C. elegans), isoform CRA_b OS=Homo sapiens GN=VSX2 PE=2 SV=1	--
Optic lobes protein	CGI_10006557	IPR001300; Peptidase C2, calpain, catalytic domain IPR001876; Zinc finger, RanBP2-type IPR022684; Peptidase C2, calpain family	GO:0004198; calcium-dependent cysteine-type endopeptidase activity; Molecular Function GO:0005622; intracellular; Cellular Component GO:0006508; proteolysis; Biological Process GO:0008270; zinc ion binding; Molecular Function	NV12034; similar to small Optic lobes protein; K08582 calpain-15 [EC:3.4.22.-]	CAN15_HUMAN Calpain-15 OS=Homo sapiens GN=SOLH PE=2 SV=1	C3XWK8_BRAFL Putative uncharacterized protein OS=Branchiostoma floridae GN=BRAFLDRAFT_98697 PE=4 SV=1	--
	CGI_10013661	IPR001300; Peptidase C2, calpain, catalytic domain IPR022684; Peptidase C2, calpain family	GO:0004198; calcium-dependent cysteine-type endopeptidase activity; Molecular Function GO:0005622; intracellular; Cellular Component GO:0006508; proteolysis; Biological Process	NV12034; similar to small Optic lobes protein; K08582 calpain-15 [EC:3.4.22.-]	CAND_DROME Calpain-D OS=Drosophila melanogaster GN=sol PE=1 SV=2	B4N1Z9_DROWI GK16404 OS=Drosophila willistoni GN=GK16404 PE=4 SV=1	--
Melanopsin	CGI_10005836	IPR000276; 7TM GPCR, rhodopsin-like IPR002962; Peropsin IPR017452; GPCR, rhodopsin-like superfamily	GO:0007186; G-protein coupled receptor protein signaling pathway; Biological Process GO:0007601; visual perception; Biological Process GO:0016021; integral to membrane; Cellular Component	Melanopsin-like; K04255 r-opsin	OPN4_PHOSU Melanopsin OS=Phodopus sungorus GN=OPN4 PE=2 SV=1	A5GYD8_SMICR Melanopsin OS=Sminthopsis crassicaudata GN=Opn4 PE=2 SV=1	--
	CGI_10007350	IPR000276; 7TM GPCR, rhodopsin-like IPR017452; GPCR, rhodopsin-like superfamily	GO:0007186; G-protein coupled receptor protein signaling pathway; Biological Process GO:0016021; integral to membrane; Cellular Component	OPN4; opsin 4; K04255 r-opsin	OPN4_FELCA Melanopsin OS=Felis catus GN=OPN4 PE=2 SV=1	A7S581_NEMVE Predicted protein (Fragment) OS=Nematostella vectensis GN=v1g105138 PE=3 SV=1	NA
	CGI_10008682	IPR000276; 7TM GPCR, rhodopsin-like IPR001760; Opsin IPR017452; GPCR, rhodopsin-like superfamily	GO:0007186; G-protein coupled receptor protein signaling pathway; Biological Process GO:0007601; visual perception; Biological Process GO:0016021; integral to membrane; Cellular Component	OPN4; opsin 4; K04255 r-opsin	OPN4_PHOSU Melanopsin OS=Phodopus sungorus GN=OPN4 PE=2 SV=1	B7ZQ22_XENLA Opn4-A protein OS=Xenopus laevis GN=opn4-A PE=2 SV=1	--
	CGI_10008683	IPR000276; 7TM GPCR, rhodopsin-like IPR017452; GPCR, rhodopsin-like superfamily	GO:0007186; G-protein coupled receptor protein signaling pathway; Biological Process GO:0016021; integral to membrane; Cellular Component	hypothetical protein; K04255 r-opsin	OPN4_BRABE Melanopsin OS=Branchiostoma belcheri GN=OPN4 PE=1 SV=1	C3Z632_BRAFL Putative uncharacterized protein OS=Branchiostoma floridae GN=BRAFLDRAFT_65960 PE=3 SV=1	--
Retinoblastoma	CGI_10008016	IPR002719; Retinoblastoma-associated protein, B-box IPR002720; Retinoblastoma-associated protein, A-box IPR011028; Cyclin-like IPR015030; Rb C-terminal	NA	RB1; retinoblastoma 1 (including osteosarcoma); K06618 retinoblastoma-associated protein	RB_CHICK Retinoblastoma-associated protein OS=Gallus gallus GN=RB1 PE=1 SV=1	Q08E68_BOVIN Retinoblastoma 1 OS=Bos taurus GN=RB1 PE=2 SV=1	--
Photoreceptor cell	CGI_10006637	IPR001806; Ras GTPase IPR003577; Ras small GTPase, Ras type IPR003578; Small GTPase, Rho type IPR003579; Ras small GTPase, Rab type IPR013753; Ras	GO:0005525; GTP binding; Molecular Function GO:0005622; intracellular; Cellular Component GO:0007264; small GTPase mediated signal transduction; Biological Process GO:0015031; protein transport; Biological Process	Cdc42 ; cell polarity protein; regulator of Photoreceptor cell morphogenesis ; K04393 cell division control protein 42	CDC42_AEDAE Cdc42 homolog OS=Aedes aegypti GN=Cdc42 PE=3 SV=1	C4QJH1_SCHMA Cell polarity protein (Regulator of Photoreceptor cell morphogenesis) (Cdc42, putative) OS=Schistosoma mansoni GN=Smp_082810.2 PE=3 SV=1	--
	CGI_10006970	IPR001806; Ras GTPase IPR003577; Ras small GTPase, Ras type IPR003578; Small GTPase, Rho type IPR003579; Ras small GTPase, Rab type IPR013753; Ras	GO:0005525; GTP binding; Molecular Function GO:0005622; intracellular; Cellular Component GO:0007264; small GTPase mediated signal transduction; Biological Process GO:0015031; protein transport; Biological Process	Cdc42 ; cell polarity protein; regulator of Photoreceptor cell morphogenesis ; K04393 cell division control protein 42	CDC42_RAT Cell division control protein 42 homolog OS=Rattus norvegicus GN=Cdc42 PE=1 SV=2	C4QJH1_SCHMA Cell polarity protein (Regulator of Photoreceptor cell morphogenesis) (Cdc42, putative) OS=Schistosoma mansoni GN=Smp_082810.2 PE=3 SV=1	--
Retinal dehydrogenase	CGI_10010072	IPR002198; Short-chain dehydrogenase/reductase SDR IPR002347; Glucose/ribitol dehydrogenase	GO:0008152; metabolic process; Biological Process GO:0016491; oxidoreductase activity; Molecular Function GO:0055114; oxidation-reduction process; Biological Process	rdh10, SDR16C4, XRDH10, XRDH10a, XRDH10b; retinol dehydrogenase 10 (all-trans) (EC:1.1.1.300); K11151 retinol dehydrogenase 10 [EC:1.1.1.-]	RDHE2_HUMAN Epidermal Retinal dehydrogenase 2 OS=Homo sapiens GN=SDR16C5 PE=2 SV=2	A8E7S3_DANRE Novel protein (Zgc:76925) OS=Danio rerio GN=DKEY-72L21.4 PE=3 SV=1	--
	CGI_10011377	IPR002198; Short-chain dehydrogenase/reductase SDR IPR002347; Glucose/ribitol dehydrogenase	GO:0008152; metabolic process; Biological Process GO:0016491; oxidoreductase activity; Molecular Function GO:0055114; oxidation-reduction process; Biological Process	RDH10; retinol dehydrogenase 10 (all-trans); K11151 retinol dehydrogenase 10 [EC:1.1.1.-]	RDHE2_HUMAN Epidermal Retinal dehydrogenase 2 OS=Homo sapiens GN=SDR16C5 PE=2 SV=2	A8E7S3_DANRE Novel protein (Zgc:76925) OS=Danio rerio GN=DKEY-72L21.4 PE=3 SV=1	--
Photoreceptor-specific	CGI_10007932	IPR000536; Nuclear hormone receptor, ligand-binding, core IPR001628; Zinc finger, nuclear hormone receptor-type IPR001723; Steroid hormone receptor IPR008946; Nuclear hormone receptor, ligand-binding	GO:0003677; DNA binding; Molecular Function GO:0003700; sequence-specific DNA binding transcription factor activity; Molecular Function GO:0003707; steroid hormone receptor activity; Molecular Function GO:0004879; ligand-dependent nuclear receptor activity; Molecular Function GO:0005634; nucleus; Cellular Component GO:0006355; regulation of transcription, DNA-dependent; Biological Process GO:0008…	nr2e3, escs, pnr, rd7, rnr, xNr2e3; nuclear receptor subfamily 2, group E, member 3; K08546 nuclear receptor subfamily 2 group E member 3	NR2E3_BOVIN Photoreceptor-specific nuclear receptor OS=Bos taurus GN=NR2E3 PE=1 SV=2	B5LVY7_SACKO Photoreceptor-specific nuclear receptor protein OS=Saccoglossus kowalevskii GN=pnr PE=2 SV=1	--
Retinal guanylyl cyclase	CGI_10010302	IPR000719; Protein kinase, catalytic domain IPR001054; Adenylyl cyclase class-3/4/guanylyl cyclase IPR001245; Serine-threonine/tyrosine-protein kinase IPR002290; Serine/threonine-protein kinase domain IPR011009; Protein kinase-like domain IPR020635; Tyrosine-protein kinase, catalytic domain	GO:0004672; protein kinase activity; Molecular Function GO:0004674; protein serine/threonine kinase activity; Molecular Function GO:0005524; ATP binding; Molecular Function GO:0006468; protein phosphorylation; Biological Process GO:0009190; cyclic nucleotide biosynthetic process; Biological Process GO:0016849; phosphorus-oxygen lyase activity; Molecular Function GO:0023034; intracellular signalin…	Retinal guanylyl cyclase 2-like; K12321 guanylate cyclase 2D/E/F [EC:4.6.1.2]	GUC2G_RAT Guanylate cyclase 2G OS=Rattus norvegicus GN=Gucy2g PE=2 SV=2	Q8TA72_ASTAM Guanylate cyclase OS=Asterias amurensis GN=aaGC PE=2 SV=1	--
Sensitivity to red light	CGI_10010747	IPR012942; Sensitivity To Red Light Reduced-like, SRR1	NA	NA	SRR1L_HUMAN SRR1-like protein OS=Homo sapiens GN=SRRD PE=2 SV=1	B4DF37_HUMAN cDNA FLJ52671, highly similar to SRR1-like protein OS=Homo sapiens PE=2 SV=1	--
Retinoids	CGI_10000704	IPR004294; Carotenoid oxygenase	NA	bco2b, fj48c03, wu:fj48c03; beta-carotene oxygenase 2b; K10252 beta,beta-carotene 9',10'-dioxygenase [EC:1.14.99.-]	RPE65_BOVIN Retinoid isomerohydrolase OS=Bos taurus GN=RPE65 PE=1 SV=3	C3YYS8_BRAFL Putative uncharacterized protein OS=Branchiostoma floridae GN=BRAFLDRAFT_83208 PE=4 SV=1	NA
	CGI_10007708	IPR000536; Nuclear hormone receptor, ligand-binding, core IPR001628; Zinc finger, nuclear hormone receptor-type IPR001723; Steroid hormone receptor IPR008946; Nuclear hormone receptor, ligand-binding	GO:0003677; DNA binding; Molecular Function GO:0003700; sequence-specific DNA binding transcription factor activity; Molecular Function GO:0003707; steroid hormone receptor activity; Molecular Function GO:0004879; ligand-dependent nuclear receptor activity; Molecular Function GO:0005634; nucleus; Cellular Component GO:0006355; regulation of transcription, DNA-dependent; Biological Process GO:0008…	roraa, RORalpha-B, gb:dq017624, rora2; RAR-related orphan receptor A, paralog a; K08532 RAR-related orphan receptor alpha	RORB_MOUSE Nuclear receptor ROR-beta OS=Mus musculus GN=Rorb PE=2 SV=3	A7VL70_DANRE Retinoid-related orphan receptor alpha 2 OS=Danio rerio GN=roraa PE=2 SV=1	--
	CGI_10007795	IPR000536; Nuclear hormone receptor, ligand-binding, core IPR001628; Zinc finger, nuclear hormone receptor-type IPR001723; Steroid hormone receptor IPR008946; Nuclear hormone receptor, ligand-binding	GO:0003677; DNA binding; Molecular Function GO:0003700; sequence-specific DNA binding transcription factor activity; Molecular Function GO:0003707; steroid hormone receptor activity; Molecular Function GO:0004879; ligand-dependent nuclear receptor activity; Molecular Function GO:0005634; nucleus; Cellular Component GO:0006355; regulation of transcription, DNA-dependent; Biological Process GO:0008…	Rorb, MGC38728, Nr1f2, RZR-beta, RZRB; RAR-related orphan receptor beta; K08533 RAR-related orphan receptor beta	RORB_MOUSE Nuclear receptor ROR-beta OS=Mus musculus GN=Rorb PE=2 SV=3	B3F205_SHEEP Retinoid-related orphan receptor beta OS=Ovis aries GN=Nr1f2 PE=2 SV=1	--
	CGI_10011647	IPR001563; Peptidase S10, serine carboxypeptidase	GO:0004185; serine-type carboxypeptidase activity; Molecular Function GO:0006508; proteolysis; Biological Process	scpep1, MGC56081, zgc:56081, zgc:77095; serine carboxypeptidase 1; K09646 serine carboxypeptidase 1 [EC:3.4.16.-]	RISC_MOUSE Retinoid-inducible serine carboxypeptidase OS=Mus musculus GN=Scpep1 PE=2 SV=1	Q3U5P4_MOUSE Putative uncharacterized protein OS=Mus musculus GN=Scpep1 PE=2 SV=1	--
	CGI_10004075	IPR000003; Retinoid X receptor IPR000536; Nuclear hormone receptor, ligand-binding, core IPR001628; Zinc finger, nuclear hormone receptor-type IPR001723; Steroid hormone receptor IPR008946; Nuclear hormone receptor, ligand-binding	GO:0003677; DNA binding; Molecular Function GO:0003700; sequence-specific DNA binding transcription factor activity; Molecular Function GO:0003707; steroid hormone receptor activity; Molecular Function GO:0004879; ligand-dependent nuclear receptor activity; Molecular Function GO:0005496; steroid binding; Molecular Function GO:0005634; nucleus; Cellular Component GO:0006355; regulation of transcri…	RXRA, RXR_alpha; Retinoid X receptor, alpha; K08524 retinoid X receptor alpha	RXRA_HUMAN Retinoic acid receptor RXR-alpha OS=Homo sapiens GN=RXRA PE=1 SV=1	Q5I7G2_LYMST Retinoid X receptor OS=Lymnaea stagnalis GN=RXR PE=2 SV=1	--
