# Supplementary material for: A Rhodopsin-Like Gene May Be Associated With the Light-Sensitivity of Adult Pacific Oyster Crassostrea gigas
Source: Front Physiol. 2018 Mar 19;9:221. doi: 10.3389/fphys.2018.00221 (PMC5868073; doi:10.3389/fphys.2018.00221)
Supplement: Table S2 — The data for mRNA expression levels of CGI_1001253 gene. [file Table2.xlsx]

## Sheet: CGI_1001253
57TP-OM		T1						T2						T3						PBS
	CGI_1001253	25.33	21.985	23.38	25.28	22.03	23.66	24.82	21.805	22.935	24.42	21.86	23.05	25.77	28.435	25.03	26	29.16	23.99	22.42	21.71	23.125	21.87	21.75	23.38
	Reference gene	14.43	11.79	12.65	14.415	11.805	12.64	12.645	11.745	11.965	12.63	11.755	11.955	12.795	14.505	11.66	12.805	14.45	11.65	11.725	12.315	12.85	11.735	12.3	12.865
	△CT	10.9	10.195	10.73	10.865	10.225	11.02	12.175	10.06	10.97	11.79	10.105	11.095	12.975	13.93	13.37	13.195	14.71	12.34	10.695	9.395	10.275	10.135	9.45	10.515
		10.9	10.9	10.9	10.9	10.9	10.9	10.9	10.9	10.9	10.9	10.9	10.9	10.9	10.9	10.9	10.9	10.9	10.9	10.9	10.9	10.9	10.9	10.9	10.9
	△△CT	0	-0.705	-0.17	-0.035	-0.675	0.12	1.275	-0.84	0.07	0.89	-0.795	0.195	2.075	3.03	2.47	2.295	3.81	1.44	-0.205	-1.505	-0.625	-0.765	-1.45	-0.385
	2—△△CT	1	1.63014	1.12506	1.02456	1.5966	0.920188	0.413225	1.79005	0.952638	0.539614	1.73508	0.873573	0.237336	0.122428	0.180491	0.203768	0.0712977	0.368567	1.15269	2.83825	1.54221	1.69937	2.73208	1.30586
57TP-IM		T1						T2						T3						PBS
	CGI_1001253	24.8	22.69	27.615	24.69	22.96	27.31	23.51	23.19	23.315	23.92	23.08	23.24	24.135	25.36	27.94	25.96	25.48	28.34	23.975	20.86	23.275	23.8	21.36	23.18
	Reference gene	14.62	12.98	16.345	14.6	13	16.34	12.505	13.725	13.01	12.518	13.7	13.05	13.205	13.93	20.06	13.215	13.925	20.15	14.265	11.805	12.975	14.28	11.75	13.04
	△CT	10.18	9.71	11.27	10.09	9.96	10.97	11.005	9.465	10.305	11.402	9.38	10.19	10.93	11.43	7.88	12.745	11.555	8.19	9.71	9.055	10.3	9.52	9.61	10.14
		10.9	10.9	10.9	10.9	10.9	10.9	10.9	10.9	10.9	10.9	10.9	10.9	10.9	10.9	10.9	10.9	10.9	10.9	10.9	10.9	10.9	10.9	10.9	10.9
	△△CT	-0.72	-1.19	0.37	-0.81	-0.94	0.07	0.105	-1.435	-0.595	0.502	-1.52	-0.71	0.03	0.53	-3.02	1.845	0.655	-2.71	-1.19	-1.845	-0.6	-1.38	-1.29	-0.76
	2—△△CT	1.64718	2.28153	0.773782	1.75321	1.91853	0.952638	0.929805	2.70382	1.51047	0.706127	2.86791	1.6358	0.97942	0.692555	8.11168	0.278355	0.635075	6.54322	2.28153	3.59253	1.51572	2.60268	2.44528	1.69349
59TP-OM		T1						T2						T3						PBS
	CGI_1001253	24.255	22.745	24.355	24.65	22.61	24.09	26.225	23.31	23.02	26.69	23.39	23.17	23.655	24.625	27.88	23.51	24.83	27.8	22.42	21.71	23.125	21.87	21.75	23.38
	Reference gene	12.79	12.43	13.28	12.775	12.45	13.255	13.845	13.375	12.87	13.86	13.36	12.89	12.43	12.415	13.595	12.435	12.37	13.72	11.725	12.315	12.85	11.735	12.3	12.865
	△CT	11.465	10.315	11.075	11.875	10.16	10.835	12.38	9.935	10.15	12.83	10.03	10.28	11.225	12.21	14.285	11.075	12.46	14.08	10.695	9.395	10.275	10.135	9.45	10.515
		10.9	10.9	10.9	10.9	10.9	10.9	10.9	10.9	10.9	10.9	10.9	10.9	10.9	10.9	10.9	10.9	10.9	10.9	10.9	10.9	10.9	10.9	10.9	10.9
	△△CT	0.565	-0.585	0.175	0.975	-0.74	-0.065	1.48	-0.965	-0.75	1.93	-0.87	-0.62	0.325	1.31	3.385	0.175	1.56	3.18	-0.205	-1.505	-0.625	-0.765	-1.45	-0.385
	2—△△CT	0.675955	1.50004	0.885768	0.50874	1.67018	1.04608	0.358489	1.95206	1.68179	0.262429	1.82766	1.53688	0.798298	0.403321	0.0957224	0.885768	0.339151	0.110338	1.15269	2.83825	1.54221	1.69937	2.73208	1.30586
59TP-IM		T1						T2						T3						PBS
	CGI_1001253	24.8	24.76	24.05	24.69	26.83	24.1	23	23.72	22.415	23.24	23	21.87	21.945	25.33	26.855	22.34	25.68	26.99	23.975	20.86	23.275	23.8	21.36	23.18
	Reference gene	14.615	15.42	13.79	14.65	15.325	13.79	13.165	12.735	12.18	13.18	12.72	12.178	11.59	13.245	14.355	11.565	13.3	14.375	14.265	11.805	12.975	14.28	11.75	13.04
	△CT	10.185	9.34	10.26	10.04	11.505	10.31	9.835	10.985	10.235	10.06	10.28	9.692	10.355	12.085	12.5	10.775	12.38	12.615	9.71	9.055	10.3	9.52	9.61	10.14
		10.9	10.9	10.9	10.9	10.9	10.9	10.9	10.9	10.9	10.9	10.9	10.9	10.9	10.9	10.9	10.9	10.9	10.9	10.9	10.9	10.9	10.9	10.9	10.9
	△△CT	-0.715	-1.56	-0.64	-0.86	0.605	-0.59	-1.065	0.085	-0.665	-0.84	-0.62	-1.208	-0.545	1.185	1.6	-0.125	1.48	1.715	-1.19	-1.845	-0.6	-1.38	-1.29	-0.76
	2—△△CT	1.64148	2.94854	1.55833	1.81504	0.657471	1.50525	2.09217	0.942785	1.58557	1.79005	1.53688	2.31017	1.45902	0.439825	0.329877	1.09051	0.358489	0.304603	2.28153	3.59253	1.51572	2.60268	2.44528	1.69349
